# Supplementary material for: [(Pyrrolidin-1-yl)carbothio­ylsulfan­yl]methyl pyrrolidine-1-carbodithio­ate
Source: Acta Crystallogr Sect E Struct Rep Online. 2010 Nov 17;66(Pt 12):o3193. doi: 10.1107/S1600536810046027 (PMC3011744; doi:10.1107/S1600536810046027)
Supplement: Supplementary file 1 [file e-66-o3193-sup1.cif]

##############################################################################
###                                                                        ###
###        Electronic paper (Acta Crystallographica Section E)             ###
###                                                                        ###
##############################################################################
#                                                                            #
# This CIF contains the data in a paper accepted for publication in Acta     #
# Crystallographica Section E. It conforms to the requirements of Notes      #
# for Authors for Section E, and has been peer reviewed under the auspices   #
# of the IUCr Commission on Journals.                                        #
#                                                                            #
# Full details of the Crystallographic Information File format               #
# are given in the paper "The Crystallographic Information File (CIF):       #
# a New Standard Archive File for Crystallography" by S. R. Hall, F. H.      #
# Allen and I. D. Brown [Acta Cryst. (1991), A47, 655-685].                  #
#                                                                            #
# The current version of the core CIF dictionary is obtainable from          #
# ftp://ftp.iucr.org/pub/cif_core.dic. The current version number is 2.4.    #
#                                                                            #
# Software is freely available for graphical display of the structure(s) in  #
# this CIF.  For information consult the CIF home page http://www.iucr.org/  #
# cif/home.html                                                              #
#                                                                            #
# This file may be used for bona fide research purposes within the           #
# scientific community so long as proper attribution is given to the journal # 
# article from which it was obtained.                                        #
#                                                                            #
##############################################################################
                                             
data_I
_audit_creation_method     SHELXL-97
_chemical_name_systematic
;
[(Pyrrolidin-1-yl)carbothioylsulfanyl]methyl pyrrolidine-1-carbodithioate
;
_chemical_name_common     ?
_chemical_formula_moiety     'C11 H18 N2 S4'
_chemical_formula_sum     'C11 H18 N2 S4'
_chemical_formula_iupac     'C11 H18 N2 S4'
_chemical_formula_weight     306.51
_chemical_melting_point     ?
_symmetry_cell_setting     orthorhombic
_symmetry_space_group_name_H-M     'P c a 21'
_symmetry_space_group_name_Hall     'P 2c -2ac'
loop_
    _symmetry_equiv_pos_as_xyz
    'x, y, z'
    '-x, -y, z+1/2'
    'x+1/2, -y, z'
    '-x+1/2, y, z+1/2'
_cell_length_a     21.9118(18)
_cell_length_b     4.5705(4)
_cell_length_c     14.3452(12)
_cell_angle_alpha     90.00
_cell_angle_beta     90.00
_cell_angle_gamma     90.00
_cell_volume     1436.6(2)
_cell_formula_units_Z     4
_cell_measurement_reflns_used     2540
_cell_measurement_theta_min     2.34
_cell_measurement_theta_max     26.56
_cell_measurement_temperature     150(2)
_exptl_crystal_description     block
_exptl_crystal_colour     light-brown
_exptl_crystal_size_max     0.25
_exptl_crystal_size_mid     0.25
_exptl_crystal_size_min     0.15
_exptl_crystal_density_diffrn     1.417
_exptl_crystal_density_meas     ?
_exptl_crystal_density_method     'not measured'
_exptl_crystal_F_000     648
_exptl_absorpt_coefficient_mu     0.642
_exptl_absorpt_correction_type     multi-scan
_exptl_absorpt_process_details     '(SADABS; Bruker, 2001)'
_exptl_absorpt_correction_T_min     0.8560
_exptl_absorpt_correction_T_max     0.9099
_exptl_special_details
;
;
_diffrn_ambient_temperature     150(2)
_diffrn_radiation_type     MoK\a
_diffrn_radiation_wavelength     0.71073
_diffrn_radiation_source     'fine-focus sealed tube'
_diffrn_radiation_monochromator     graphite
_diffrn_measurement_device_type     'Bruker SMART APEX CCD area-detector'
_diffrn_measurement_method     \w
_diffrn_detector_area_resol_mean     ?
_diffrn_reflns_number     17016
_diffrn_reflns_av_R_equivalents     0.0432
_diffrn_reflns_av_sigmaI/netI     0.0345
_diffrn_reflns_theta_min     1.86
_diffrn_reflns_theta_max     27.50
_diffrn_reflns_theta_full     25.00
_diffrn_measured_fraction_theta_max     1.000
_diffrn_measured_fraction_theta_full     1.000
_diffrn_reflns_limit_h_min     -28
_diffrn_reflns_limit_h_max     28
_diffrn_reflns_limit_k_min     -5
_diffrn_reflns_limit_k_max     5
_diffrn_reflns_limit_l_min     -18
_diffrn_reflns_limit_l_max     18
_diffrn_standards_number     ?
_diffrn_standards_interval_count     ?
_diffrn_standards_interval_time     ?
_diffrn_standards_decay_%     ?
_refine_special_details
;
Refinement of <i>F</i>^2^ against ALL reflections. The weighted <i>R</i>-factor
<i>wR</i> and goodness of fit <i>S</i> are based on <i>F</i>^2^, conventional
<i>R</i>-factors <i>R</i> are based on <i>F</i>, with <i>F</i> set to zero for
negative <i>F</i>^2^. The threshold expression of <i>F</i>^2^ >
\s(<i>F</i>^2^) is used only for calculating <i>R</i>-factors(gt) <i>etc</i>.
and is not relevant to the choice of reflections for refinement.
<i>R</i>-factors based on <i>F</i>^2^ are statistically about twice as large
as those based on <i>F</i>, and <i>R</i>- factors based on ALL data will be
even larger.
;
_reflns_number_total     3292
_reflns_number_gt     2759
_reflns_threshold_expression     I>2\s(I)
_refine_ls_structure_factor_coef     Fsqd
_refine_ls_matrix_type     full
_refine_ls_R_factor_all     0.0718
_refine_ls_R_factor_gt     0.0623
_refine_ls_wR_factor_gt     0.1564
_refine_ls_wR_factor_ref     0.1656
_refine_ls_goodness_of_fit_ref     1.065
_refine_ls_restrained_S_all     1.063
_refine_ls_number_reflns     3292
_refine_ls_number_parameters     180
_refine_ls_number_restraints     17
_refine_ls_hydrogen_treatment     constr
_refine_ls_weighting_scheme     calc
_refine_ls_weighting_details
         'calc w=1/[\s^2^(Fo^2^)+(0.1007P)^2^+0.6346P] where P=(Fo^2^+2Fc^2^)/3'
_atom_sites_solution_hydrogens     geom
_atom_sites_solution_primary     direct
_atom_sites_solution_secondary     difmap
_refine_ls_shift/su_max     0.003
_refine_ls_shift/su_mean     0.000
_refine_diff_density_max     1.050
_refine_diff_density_min     -0.268
_refine_ls_extinction_method     none
_refine_ls_extinction_coef     ?
_refine_ls_abs_structure_details     'Flack (1983), 1579 Friedel pairs'
_refine_ls_abs_structure_Flack     -0.1(2)
loop_
    _atom_type_symbol
    _atom_type_description
    _atom_type_scat_dispersion_real
    _atom_type_scat_dispersion_imag
    _atom_type_scat_source
    'C' 'C' 0.0033 0.0016
                         'International Tables Vol C Tables 4.2.6.8 and 6.1.1.4'
    'H' 'H' 0.0000 0.0000
                         'International Tables Vol C Tables 4.2.6.8 and 6.1.1.4'
    'N' 'N' 0.0061 0.0033
                         'International Tables Vol C Tables 4.2.6.8 and 6.1.1.4'
    'S' 'S' 0.1246 0.1234
                         'International Tables Vol C Tables 4.2.6.8 and 6.1.1.4'
_computing_data_collection     'SMART (Bruker, 2007)'
_computing_cell_refinement     'SAINT (Bruker, 2007)'
_computing_data_reduction     'SAINT (Bruker, 2007)'
_computing_structure_solution     'SHELXS97 (Sheldrick, 2008)'
_computing_structure_refinement     'SHELXL97 (Sheldrick, 2008)'
_computing_molecular_graphics     'XP in SHELXTL (Sheldrick, 2008)'
_computing_publication_material     'SHELXTL (Sheldrick, 2008)'
loop_
    _atom_site_type_symbol
    _atom_site_label
    _atom_site_fract_x
    _atom_site_fract_y
    _atom_site_fract_z
    _atom_site_U_iso_or_equiv
    _atom_site_adp_type
    _atom_site_calc_flag
    _atom_site_refinement_flags
    _atom_site_occupancy
    _atom_site_disorder_assembly
    _atom_site_disorder_group
    S S1 0.34241(4) 0.48896(18) 0.20742(6) 0.0247(3) Uani d . 1 . .
    S S2 0.24742(5) 0.4861(2) 0.05150(8) 0.0332(3) Uani d . 1 . .
    S S3 0.40977(4) 0.48200(19) 0.02225(7) 0.0292(3) Uani d . 1 . .
    S S4 0.50250(6) 0.4996(2) 0.18040(8) 0.0333(3) Uani d . 1 . .
    N N1 0.23596(13) 0.7324(7) 0.2179(2) 0.0280(7) Uani d . 1 . .
    N N2 0.51532(12) 0.7401(7) 0.0131(2) 0.0292(7) Uani d . 1 . .
    C C1 0.2724(4) 0.593(2) 0.1603(7) 0.0232(12) Uani d PD 0.546(4) A 1
    C C2 0.1742(5) 0.840(3) 0.1934(7) 0.0354(9) Uani d PD 0.546(4) A 1
    H H2A 0.1450 0.6753 0.1894 0.043 Uiso calc PR 0.546(4) A 1
    H H2B 0.1749 0.9430 0.1327 0.043 Uiso calc PR 0.546(4) A 1
    C C3 0.1558(4) 1.0519(19) 0.2724(6) 0.0388(19) Uani d PD 0.546(4) A 1
    H H3A 0.1691 1.2541 0.2580 0.047 Uiso calc PR 0.546(4) A 1
    H H3B 0.1111 1.0507 0.2820 0.047 Uiso calc PR 0.546(4) A 1
    C C4 0.1889(4) 0.935(2) 0.3579(6) 0.039(2) Uani d PD 0.546(4) A 1
    H H4A 0.1669 0.7670 0.3857 0.047 Uiso calc PR 0.546(4) A 1
    H H4B 0.1943 1.0887 0.4057 0.047 Uiso calc PR 0.546(4) A 1
    C C5 0.2514(4) 0.838(2) 0.3155(7) 0.0288(11) Uani d PD 0.546(4) A 1
    H H5A 0.2803 1.0043 0.3132 0.035 Uiso calc PR 0.546(4) A 1
    H H5B 0.2698 0.6784 0.3528 0.035 Uiso calc PR 0.546(4) A 1
    C C1' 0.2682(6) 0.549(3) 0.1543(10) 0.0232(12) Uani d PD 0.454(4) A 2
    C C2' 0.1763(6) 0.843(4) 0.1926(8) 0.0354(9) Uani d PD 0.454(4) A 2
    H H2'A 0.1520 0.6948 0.1589 0.043 Uiso calc PR 0.454(4) A 2
    H H2'B 0.1794 1.0226 0.1541 0.043 Uiso calc PR 0.454(4) A 2
    C C3' 0.1491(4) 0.910(2) 0.2897(7) 0.0388(19) Uani d PD 0.454(4) A 2
    H H3'A 0.1174 1.0640 0.2862 0.047 Uiso calc PR 0.454(4) A 2
    H H3'B 0.1314 0.7321 0.3184 0.047 Uiso calc PR 0.454(4) A 2
    C C4' 0.2053(4) 1.016(2) 0.3437(9) 0.039(2) Uani d PD 0.454(4) A 2
    H H4'A 0.1985 1.0058 0.4119 0.047 Uiso calc PR 0.454(4) A 2
    H H4'B 0.2164 1.2183 0.3262 0.047 Uiso calc PR 0.454(4) A 2
    C C5' 0.2549(5) 0.793(3) 0.3119(10) 0.0288(11) Uani d PD 0.454(4) A 2
    H H5'A 0.2962 0.8811 0.3136 0.035 Uiso calc PR 0.454(4) A 2
    H H5'B 0.2544 0.6145 0.3508 0.035 Uiso calc PR 0.454(4) A 2
    C C6 0.4816(3) 0.6102(15) 0.0724(6) 0.0200(9) Uiso d PD 0.546(4) A 1
    C C7 0.5772(5) 0.855(3) 0.0389(7) 0.0366(10) Uani d PD 0.546(4) A 1
    H H7A 0.6075 0.6954 0.0428 0.044 Uiso calc PR 0.546(4) A 1
    H H7B 0.5760 0.9611 0.0990 0.044 Uiso calc PR 0.546(4) A 1
    C C8 0.5912(4) 1.0600(16) -0.0409(6) 0.033(2) Uani d PD 0.546(4) A 1
    H H8A 0.5747 1.2579 -0.0287 0.040 Uiso calc PR 0.546(4) A 1
    H H8B 0.6358 1.0747 -0.0513 0.040 Uiso calc PR 0.546(4) A 1
    C C9 0.5603(4) 0.9224(18) -0.1231(5) 0.0301(17) Uani d PD 0.546(4) A 1
    H H9A 0.5837 0.7523 -0.1464 0.036 Uiso calc PR 0.546(4) A 1
    H H9B 0.5551 1.0652 -0.1743 0.036 Uiso calc PR 0.546(4) A 1
    C C10 0.4984(4) 0.827(3) -0.0837(8) 0.0322(10) Uani d PD 0.546(4) A 1
    H H10A 0.4687 0.9902 -0.0839 0.039 Uiso calc PR 0.546(4) A 1
    H H10B 0.4813 0.6600 -0.1191 0.039 Uiso calc PR 0.546(4) A 1
    C C6' 0.4807(5) 0.551(2) 0.0695(8) 0.0200(9) Uiso d PD 0.454(4) A 2
    C C7' 0.5740(6) 0.853(4) 0.0417(8) 0.0366(10) Uani d PD 0.454(4) A 2
    H H7'A 0.5983 0.7013 0.0740 0.044 Uiso calc PR 0.454(4) A 2
    H H7'B 0.5693 1.0245 0.0832 0.044 Uiso calc PR 0.454(4) A 2
    C C8' 0.6031(4) 0.939(2) -0.0505(8) 0.033(2) Uani d PD 0.454(4) A 2
    H H8'A 0.6318 1.1039 -0.0417 0.040 Uiso calc PR 0.454(4) A 2
    H H8'B 0.6256 0.7717 -0.0778 0.040 Uiso calc PR 0.454(4) A 2
    C C9' 0.5511(5) 1.027(2) -0.1120(8) 0.0301(17) Uani d PD 0.454(4) A 2
    H H9'A 0.5618 1.0074 -0.1788 0.036 Uiso calc PR 0.454(4) A 2
    H H9'B 0.5383 1.2315 -0.0996 0.036 Uiso calc PR 0.454(4) A 2
    C C10' 0.5010(5) 0.808(4) -0.0837(10) 0.0322(10) Uani d PD 0.454(4) A 2
    H H10C 0.4599 0.8968 -0.0892 0.039 Uiso calc PR 0.454(4) A 2
    H H10D 0.5027 0.6299 -0.1230 0.039 Uiso calc PR 0.454(4) A 2
    C C11 0.37625(18) 0.2698(7) 0.1150(4) 0.0358(8) Uani d . 1 A .
    H H11A 0.4081 0.1426 0.1423 0.043 Uiso calc R 1 . .
    H H11B 0.3444 0.1413 0.0882 0.043 Uiso calc R 1 . .
loop_
    _atom_site_aniso_label
    _atom_site_aniso_U_11
    _atom_site_aniso_U_22
    _atom_site_aniso_U_33
    _atom_site_aniso_U_12
    _atom_site_aniso_U_13
    _atom_site_aniso_U_23
    S1 0.0171(4) 0.0341(5) 0.0230(6) 0.0012(3) -0.0019(4) 0.0022(3)
    S2 0.0255(5) 0.0514(7) 0.0228(6) -0.0023(4) 0.0000(4) -0.0059(4)
    S3 0.0214(5) 0.0404(6) 0.0259(7) -0.0009(3) 0.0048(4) -0.0009(4)
    S4 0.0291(5) 0.0535(8) 0.0174(6) 0.0030(4) 0.0006(4) 0.0072(4)
    N1 0.0272(14) 0.0342(15) 0.0226(15) 0.0002(12) 0.0001(12) 0.0005(12)
    N2 0.0245(13) 0.0388(17) 0.0244(15) 0.0028(12) 0.0007(12) 0.0005(13)
    C1 0.0175(18) 0.031(3) 0.0217(19) -0.0108(19) 0.0036(15) 0.003(2)
    C2 0.0293(18) 0.049(2) 0.0284(18) 0.0045(17) -0.0025(15) -0.0022(18)
    C3 0.044(3) 0.042(5) 0.030(4) 0.011(3) 0.016(3) 0.014(3)
    C4 0.026(4) 0.059(5) 0.033(4) -0.008(3) 0.008(3) -0.002(3)
    C5 0.0359(19) 0.025(3) 0.0251(18) 0.0014(19) -0.0016(16) -0.007(2)
    C1' 0.0175(18) 0.031(3) 0.0217(19) -0.0108(19) 0.0036(15) 0.003(2)
    C2' 0.0293(18) 0.049(2) 0.0284(18) 0.0045(17) -0.0025(15) -0.0022(18)
    C3' 0.044(3) 0.042(5) 0.030(4) 0.011(3) 0.016(3) 0.014(3)
    C4' 0.026(4) 0.059(5) 0.033(4) -0.008(3) 0.008(3) -0.002(3)
    C5' 0.0359(19) 0.025(3) 0.0251(18) 0.0014(19) -0.0016(16) -0.007(2)
    C7 0.0239(18) 0.053(3) 0.033(2) -0.0054(17) -0.0006(16) 0.0003(19)
    C8 0.028(3) 0.020(5) 0.052(5) 0.003(3) -0.010(3) 0.009(3)
    C9 0.039(3) 0.030(5) 0.021(3) 0.005(3) 0.013(3) 0.000(3)
    C10 0.037(2) 0.036(2) 0.0245(19) 0.0014(17) -0.0037(15) -0.0016(17)
    C7' 0.0239(18) 0.053(3) 0.033(2) -0.0054(17) -0.0006(16) 0.0003(19)
    C8' 0.028(3) 0.020(5) 0.052(5) 0.003(3) -0.010(3) 0.009(3)
    C9' 0.039(3) 0.030(5) 0.021(3) 0.005(3) 0.013(3) 0.000(3)
    C10' 0.037(2) 0.036(2) 0.0245(19) 0.0014(17) -0.0037(15) -0.0016(17)
    C11 0.0294(15) 0.0314(17) 0.047(2) -0.0009(17) 0.0098(14) 0.003(2)
_geom_special_details
;
All e.s.d.'s (except the e.s.d. in the dihedral angle between two l.s. planes)
are estimated using the full covariance matrix. The cell e.s.d.'s are taken
into account individually in the estimation of e.s.d.'s in distances, angles
and torsion angles; correlations between e.s.d.'s in cell parameters are only
used when they are defined by crystal symmetry. An approximate (isotropic)
treatment of cell e.s.d.'s is used for estimating e.s.d.'s involving l.s.
planes.
;
loop_
    _geom_bond_atom_site_label_1
    _geom_bond_atom_site_label_2
    _geom_bond_site_symmetry_2
    _geom_bond_distance
    _geom_bond_publ_flag
    S1 C1 . 1.743(10) ?
    S1 C1' . 1.816(14) ?
    S1 C11 . 1.820(5) ?
    S2 C1' . 1.571(14) ?
    S2 C1 . 1.725(10) ?
    S3 C6' . 1.724(11) ?
    S3 C11 . 1.802(5) ?
    S3 C6 . 1.827(8) ?
    S4 C6' . 1.678(12) ?
    S4 C6 . 1.693(8) ?
    N1 C1 . 1.313(10) ?
    N1 C1' . 1.426(13) ?
    N1 C5' . 1.438(13) ?
    N1 C2' . 1.448(14) ?
    N1 C2 . 1.483(11) ?
    N1 C5 . 1.520(10) ?
    N2 C6 . 1.273(8) ?
    N2 C6' . 1.406(11) ?
    N2 C7' . 1.445(13) ?
    N2 C10' . 1.457(14) ?
    N2 C10 . 1.491(11) ?
    N2 C7 . 1.500(11) ?
    C2 C3 . 1.543(11) ?
    C2 H2A . 0.9900 ?
    C2 H2B . 0.9900 ?
    C3 C4 . 1.522(10) ?
    C3 H3A . 0.9900 ?
    C3 H3B . 0.9900 ?
    C4 C5 . 1.563(10) ?
    C4 H4A . 0.9900 ?
    C4 H4B . 0.9900 ?
    C5 H5A . 0.9900 ?
    C5 H5B . 0.9900 ?
    C2' C3' . 1.546(12) ?
    C2' H2'A . 0.9900 ?
    C2' H2'B . 0.9900 ?
    C3' C4' . 1.533(12) ?
    C3' H3'A . 0.9900 ?
    C3' H3'B . 0.9900 ?
    C4' C5' . 1.556(12) ?
    C4' H4'A . 0.9900 ?
    C4' H4'B . 0.9900 ?
    C5' H5'A . 0.9900 ?
    C5' H5'B . 0.9900 ?
    C7 C8 . 1.511(11) ?
    C7 H7A . 0.9900 ?
    C7 H7B . 0.9900 ?
    C8 C9 . 1.498(10) ?
    C8 H8A . 0.9900 ?
    C8 H8B . 0.9900 ?
    C9 C10 . 1.531(10) ?
    C9 H9A . 0.9900 ?
    C9 H9B . 0.9900 ?
    C10 H10A . 0.9900 ?
    C10 H10B . 0.9900 ?
    C7' C8' . 1.520(12) ?
    C7' H7'A . 0.9900 ?
    C7' H7'B . 0.9900 ?
    C8' C9' . 1.498(11) ?
    C8' H8'A . 0.9900 ?
    C8' H8'B . 0.9900 ?
    C9' C10' . 1.541(12) ?
    C9' H9'A . 0.9900 ?
    C9' H9'B . 0.9900 ?
    C10' H10C . 0.9900 ?
    C10' H10D . 0.9900 ?
    C11 H11A . 0.9900 ?
    C11 H11B . 0.9900 ?
loop_
    _geom_angle_atom_site_label_1
    _geom_angle_atom_site_label_2
    _geom_angle_atom_site_label_3
    _geom_angle_site_symmetry_1
    _geom_angle_site_symmetry_3
    _geom_angle
    _geom_angle_publ_flag
    C1 S1 C1' . . 7.3(7) ?
    C1 S1 C11 . . 103.1(4) ?
    C1' S1 C11 . . 98.2(5) ?
    C1' S2 C1 . . 6.3(9) ?
    C6' S3 C11 . . 100.1(4) ?
    C6' S3 C6 . . 8.2(4) ?
    C11 S3 C6 . . 103.5(3) ?
    C6' S4 C6 . . 9.3(5) ?
    C1 N1 C1' . . 8.8(10) ?
    C1 N1 C5' . . 120.5(7) ?
    C1' N1 C5' . . 124.8(7) ?
    C1 N1 C2' . . 124.2(7) ?
    C1' N1 C2' . . 119.6(7) ?
    C5' N1 C2' . . 115.3(6) ?
    C1 N1 C2 . . 124.6(6) ?
    C1' N1 C2 . . 119.8(7) ?
    C5' N1 C2 . . 114.9(6) ?
    C2' N1 C2 . . 1.5(13) ?
    C1 N1 C5 . . 126.7(6) ?
    C1' N1 C5 . . 131.7(7) ?
    C5' N1 C5 . . 8.1(8) ?
    C2' N1 C5 . . 108.7(6) ?
    C2 N1 C5 . . 108.4(5) ?
    C6 N2 C6' . . 10.3(7) ?
    C6 N2 C7' . . 119.5(6) ?
    C6' N2 C7' . . 122.4(7) ?
    C6 N2 C10' . . 127.7(6) ?
    C6' N2 C10' . . 124.3(7) ?
    C7' N2 C10' . . 112.7(6) ?
    C6 N2 C10 . . 127.1(5) ?
    C6' N2 C10 . . 124.5(6) ?
    C7' N2 C10 . . 113.0(6) ?
    C10' N2 C10 . . 3.8(12) ?
    C6 N2 C7 . . 121.5(5) ?
    C6' N2 C7 . . 124.1(6) ?
    C7' N2 C7 . . 2.3(9) ?
    C10' N2 C7 . . 110.8(6) ?
    C10 N2 C7 . . 111.1(5) ?
    N1 C1 S2 . . 120.9(7) ?
    N1 C1 S1 . . 115.1(7) ?
    S2 C1 S1 . . 123.6(6) ?
    N1 C2 C3 . . 105.8(7) ?
    N1 C2 H2A . . 110.6 ?
    C3 C2 H2A . . 110.6 ?
    N1 C2 H2B . . 110.6 ?
    C3 C2 H2B . . 110.6 ?
    H2A C2 H2B . . 108.7 ?
    C4 C3 C2 . . 104.3(7) ?
    C4 C3 H3A . . 110.9 ?
    C2 C3 H3A . . 110.9 ?
    C4 C3 H3B . . 110.9 ?
    C2 C3 H3B . . 110.9 ?
    H3A C3 H3B . . 108.9 ?
    C3 C4 C5 . . 101.8(7) ?
    C3 C4 H4A . . 111.4 ?
    C5 C4 H4A . . 111.4 ?
    C3 C4 H4B . . 111.4 ?
    C5 C4 H4B . . 111.4 ?
    H4A C4 H4B . . 109.3 ?
    N1 C5 C4 . . 104.6(6) ?
    N1 C5 H5A . . 110.8 ?
    C4 C5 H5A . . 110.8 ?
    N1 C5 H5B . . 110.8 ?
    C4 C5 H5B . . 110.8 ?
    H5A C5 H5B . . 108.9 ?
    N1 C1' S2 . . 124.3(9) ?
    N1 C1' S1 . . 105.3(8) ?
    S2 C1' S1 . . 128.8(8) ?
    N1 C2' C3' . . 101.0(8) ?
    N1 C2' H2'A . . 111.6 ?
    C3' C2' H2'A . . 111.6 ?
    N1 C2' H2'B . . 111.6 ?
    C3' C2' H2'B . . 111.6 ?
    H2'A C2' H2'B . . 109.4 ?
    C4' C3' C2' . . 102.0(9) ?
    C4' C3' H3'A . . 111.4 ?
    C2' C3' H3'A . . 111.4 ?
    C4' C3' H3'B . . 111.4 ?
    C2' C3' H3'B . . 111.4 ?
    H3'A C3' H3'B . . 109.2 ?
    C3' C4' C5' . . 101.9(9) ?
    C3' C4' H4'A . . 111.4 ?
    C5' C4' H4'A . . 111.4 ?
    C3' C4' H4'B . . 111.4 ?
    C5' C4' H4'B . . 111.4 ?
    H4'A C4' H4'B . . 109.2 ?
    N1 C5' C4' . . 101.6(8) ?
    N1 C5' H5'A . . 111.5 ?
    C4' C5' H5'A . . 111.5 ?
    N1 C5' H5'B . . 111.5 ?
    C4' C5' H5'B . . 111.5 ?
    H5'A C5' H5'B . . 109.3 ?
    N2 C6 S4 . . 126.4(5) ?
    N2 C6 S3 . . 112.7(5) ?
    S4 C6 S3 . . 119.8(4) ?
    N2 C7 C8 . . 102.4(7) ?
    N2 C7 H7A . . 111.3 ?
    C8 C7 H7A . . 111.3 ?
    N2 C7 H7B . . 111.3 ?
    C8 C7 H7B . . 111.3 ?
    H7A C7 H7B . . 109.2 ?
    C9 C8 C7 . . 104.1(7) ?
    C9 C8 H8A . . 110.9 ?
    C7 C8 H8A . . 110.9 ?
    C9 C8 H8B . . 110.9 ?
    C7 C8 H8B . . 110.9 ?
    H8A C8 H8B . . 109.0 ?
    C8 C9 C10 . . 103.3(7) ?
    C8 C9 H9A . . 111.1 ?
    C10 C9 H9A . . 111.1 ?
    C8 C9 H9B . . 111.1 ?
    C10 C9 H9B . . 111.1 ?
    H9A C9 H9B . . 109.1 ?
    N2 C10 C9 . . 101.5(6) ?
    N2 C10 H10A . . 111.5 ?
    C9 C10 H10A . . 111.5 ?
    N2 C10 H10B . . 111.5 ?
    C9 C10 H10B . . 111.5 ?
    H10A C10 H10B . . 109.3 ?
    N2 C6' S4 . . 118.6(7) ?
    N2 C6' S3 . . 111.9(7) ?
    S4 C6' S3 . . 127.1(6) ?
    N2 C7' C8' . . 102.7(8) ?
    N2 C7' H7'A . . 111.2 ?
    C8' C7' H7'A . . 111.2 ?
    N2 C7' H7'B . . 111.2 ?
    C8' C7' H7'B . . 111.2 ?
    H7'A C7' H7'B . . 109.1 ?
    C9' C8' C7' . . 105.2(9) ?
    C9' C8' H8'A . . 110.7 ?
    C7' C8' H8'A . . 110.7 ?
    C9' C8' H8'B . . 110.7 ?
    C7' C8' H8'B . . 110.7 ?
    H8'A C8' H8'B . . 108.8 ?
    C8' C9' C10' . . 102.2(9) ?
    C8' C9' H9'A . . 111.3 ?
    C10' C9' H9'A . . 111.3 ?
    C8' C9' H9'B . . 111.3 ?
    C10' C9' H9'B . . 111.3 ?
    H9'A C9' H9'B . . 109.2 ?
    N2 C10' C9' . . 103.7(9) ?
    N2 C10' H10C . . 111.0 ?
    C9' C10' H10C . . 111.0 ?
    N2 C10' H10D . . 111.0 ?
    C9' C10' H10D . . 111.0 ?
    H10C C10' H10D . . 109.0 ?
    S3 C11 S1 . . 114.05(18) ?
    S3 C11 H11A . . 108.7 ?
    S1 C11 H11A . . 108.7 ?
    S3 C11 H11B . . 108.7 ?
    S1 C11 H11B . . 108.7 ?
    H11A C11 H11B . . 107.6 ?
loop_
    _geom_torsion_atom_site_label_1
    _geom_torsion_atom_site_label_2
    _geom_torsion_atom_site_label_3
    _geom_torsion_atom_site_label_4
    _geom_torsion_site_symmetry_1
    _geom_torsion_site_symmetry_2
    _geom_torsion_site_symmetry_3
    _geom_torsion_site_symmetry_4
    _geom_torsion
    _geom_torsion_publ_flag
    C1' N1 C1 S2 . . . . 52(6) ?
    C5' N1 C1 S2 . . . . 173.4(8) ?
    C2' N1 C1 S2 . . . . -8.8(15) ?
    C2 N1 C1 S2 . . . . -7.1(13) ?
    C5 N1 C1 S2 . . . . 179.6(7) ?
    C1' N1 C1 S1 . . . . -120(7) ?
    C5' N1 C1 S1 . . . . 0.9(12) ?
    C2' N1 C1 S1 . . . . 178.7(10) ?
    C2 N1 C1 S1 . . . . -179.6(8) ?
    C5 N1 C1 S1 . . . . 7.1(12) ?
    C1' S2 C1 N1 . . . . -95(7) ?
    C1' S2 C1 S1 . . . . 77(7) ?
    C1' S1 C1 N1 . . . . 126(6) ?
    C11 S1 C1 N1 . . . . 173.6(7) ?
    C1' S1 C1 S2 . . . . -47(6) ?
    C11 S1 C1 S2 . . . . 1.4(8) ?
    C1 N1 C2 C3 . . . . -166.2(8) ?
    C1' N1 C2 C3 . . . . -174.8(9) ?
    C5' N1 C2 C3 . . . . 13.3(13) ?
    C2' N1 C2 C3 . . . .  -9E1(3)
                                 ?
    C5 N1 C2 C3 . . . . 8.1(11) ?
    N1 C2 C3 C4 . . . . -29.8(11) ?
    C2 C3 C4 C5 . . . . 38.6(10) ?
    C1 N1 C5 C4 . . . . -169.9(8) ?
    C1' N1 C5 C4 . . . . -160.6(9) ?
    C5' N1 C5 C4 . . . . -128(7) ?
    C2' N1 C5 C4 . . . . 17.5(11) ?
    C2 N1 C5 C4 . . . . 15.9(10) ?
    C3 C4 C5 N1 . . . . -33.6(9) ?
    C1 N1 C1' S2 . . . . -116(7) ?
    C5' N1 C1' S2 . . . . -179.4(10) ?
    C2' N1 C1' S2 . . . . 7.9(17) ?
    C2 N1 C1' S2 . . . . 9.6(16) ?
    C5 N1 C1' S2 . . . . -174.2(8) ?
    C1 N1 C1' S1 . . . . 51(6) ?
    C5' N1 C1' S1 . . . . -12.6(13) ?
    C2' N1 C1' S1 . . . . 174.7(10) ?
    C2 N1 C1' S1 . . . . 176.4(8) ?
    C5 N1 C1' S1 . . . . -7.3(14) ?
    C1 S2 C1' N1 . . . . 73(7) ?
    C1 S2 C1' S1 . . . . -91(7) ?
    C1 S1 C1' N1 . . . . -45(5) ?
    C11 S1 C1' N1 . . . . -177.6(7) ?
    C1 S1 C1' S2 . . . . 121(7) ?
    C11 S1 C1' S2 . . . . -11.6(12) ?
    C1 N1 C2' C3' . . . . 166.3(8) ?
    C1' N1 C2' C3' . . . . 157.5(10) ?
    C5' N1 C2' C3' . . . . -15.8(15) ?
    C2 N1 C2' C3' . . . .  6E1(3)
                                 ?
    C5 N1 C2' C3' . . . . -20.9(13) ?
    N1 C2' C3' C4' . . . . 35.6(13) ?
    C2' C3' C4' C5' . . . . -42.5(12) ?
    C1 N1 C5' C4' . . . . 167.5(8) ?
    C1' N1 C5' C4' . . . . 176.6(9) ?
    C2' N1 C5' C4' . . . . -10.5(14) ?
    C2 N1 C5' C4' . . . . -12.0(12) ?
    C5 N1 C5' C4' . . . . 26(6) ?
    C3' C4' C5' N1 . . . . 32.6(11) ?
    C6' N2 C6 S4 . . . . 98(4) ?
    C7' N2 C6 S4 . . . . -11.3(12) ?
    C10' N2 C6 S4 . . . . 172.3(10) ?
    C10 N2 C6 S4 . . . . 177.1(8) ?
    C7 N2 C6 S4 . . . . -9.9(11) ?
    C6' N2 C6 S3 . . . . -70(4) ?
    C7' N2 C6 S3 . . . . -179.6(10) ?
    C10' N2 C6 S3 . . . . 4.0(12) ?
    C10 N2 C6 S3 . . . . 8.7(10) ?
    C7 N2 C6 S3 . . . . -178.2(7) ?
    C6' S4 C6 N2 . . . . -114(4) ?
    C6' S4 C6 S3 . . . . 54(3) ?
    C6' S3 C6 N2 . . . . 106(4) ?
    C11 S3 C6 N2 . . . . 172.9(4) ?
    C6' S3 C6 S4 . . . . -63(4) ?
    C11 S3 C6 S4 . . . . 3.7(5) ?
    C6 N2 C7 C8 . . . . -164.2(6) ?
    C6' N2 C7 C8 . . . . -176.1(7) ?
    C7' N2 C7 C8 . . . .  -13E1(3)
                                  ?
    C10' N2 C7 C8 . . . . 13.9(13) ?
    C10 N2 C7 C8 . . . . 9.8(12) ?
    N2 C7 C8 C9 . . . . -32.0(10) ?
    C7 C8 C9 C10 . . . . 42.8(10) ?
    C6 N2 C10 C9 . . . . -170.8(6) ?
    C6' N2 C10 C9 . . . . -158.5(7) ?
    C7' N2 C10 C9 . . . . 17.1(13) ?
    C10' N2 C10 C9 . . . . -70(11) ?
    C7 N2 C10 C9 . . . . 15.6(11) ?
    C8 C9 C10 N2 . . . . -35.2(10) ?
    C6 N2 C6' S4 . . . . -66(4) ?
    C7' N2 C6' S4 . . . . 10.4(13) ?
    C10' N2 C6' S4 . . . . -179.0(9) ?
    C10 N2 C6' S4 . . . . -174.4(8) ?
    C7 N2 C6' S4 . . . . 12.3(12) ?
    C6 N2 C6' S3 . . . . 97(4) ?
    C7' N2 C6' S3 . . . . 174.0(10) ?
    C10' N2 C6' S3 . . . . -15.4(12) ?
    C10 N2 C6' S3 . . . . -10.8(11) ?
    C7 N2 C6' S3 . . . . 175.9(8) ?
    C6 S4 C6' N2 . . . . 49(3) ?
    C6 S4 C6' S3 . . . . -111(4) ?
    C11 S3 C6' N2 . . . . -174.7(6) ?
    C6 S3 C6' N2 . . . . -60(4) ?
    C11 S3 C6' S4 . . . . -12.9(7) ?
    C6 S3 C6' S4 . . . . 102(4) ?
    C6 N2 C7' C8' . . . . 170.5(8) ?
    C6' N2 C7' C8' . . . . 159.0(8) ?
    C10' N2 C7' C8' . . . . -12.6(16) ?
    C10 N2 C7' C8' . . . . -16.7(15) ?
    C7 N2 C7' C8' . . . .  2E1(3)
                                 ?
    N2 C7' C8' C9' . . . . 31.1(14) ?
    C7' C8' C9' C10' . . . . -37.1(14) ?
    C6 N2 C10' C9' . . . . 166.5(7) ?
    C6' N2 C10' C9' . . . . 178.5(7) ?
    C7' N2 C10' C9' . . . . -10.1(15) ?
    C10 N2 C10' C9' . . . . 84(11) ?
    C7 N2 C10' C9' . . . . -11.4(14) ?
    C8' C9' C10' N2 . . . . 28.7(13) ?
    C6' S3 C11 S1 . . . . 84.1(4) ?
    C6 S3 C11 S1 . . . . 76.5(3) ?
    C1 S1 C11 S3 . . . . 79.2(4) ?
    C1' S1 C11 S3 . . . . 84.7(5) ?
loop_
    _geom_hbond_atom_site_label_D
    _geom_hbond_atom_site_label_H
    _geom_hbond_atom_site_label_A
    _geom_hbond_site_symmetry_A
    _geom_hbond_distance_DH
    _geom_hbond_distance_HA
    _geom_hbond_distance_DA
    _geom_hbond_angle_DHA
    C4 H4A S3 4 0.99 2.89 3.811(9) 155
    C10 H10B S4 2_664 0.99 2.99 3.699(11) 130
    C9 H9A S1 2_664 0.99 2.87 3.740(8) 147
    C9' H9'A S1 2_664 0.99 3.50 4.209(11) 131
    C5' H5'B S2 4 0.99 2.94 3.704(14) 137
data_global
_journal_date_recd_electronic     2010-09-10
_journal_date_accepted     2010-11-08
_journal_name_full     'Acta Crystallographica, Section E'
_journal_year     2010
_journal_volume     66
_journal_issue     12
_journal_page_first     o3193
_journal_page_last     o3193
_journal_paper_category     QO
_journal_coeditor_code     BV2162
loop_
    _publ_contact_author_name
    _publ_contact_author_address
    _publ_contact_author_email
    'Professor Yih, Kuang-Hway'
;
Department of Applied Cosmetology,
Hungkuang University,
Shalu 433, Taichung, Taiwan
;
 khyih@sunrise.hk.edu.tw
    'Lee, Gene-Hsiang'
;
Instrumentation Center
College of Science
National Taiwan University
Taipei 106, Taiwan, ROC
;
 ghlee@ntu.edu.tw
_publ_contact_author_fax     ' '
_publ_contact_author_phone     ' '
_publ_section_title
;
[(Pyrrolidin-1-yl)carbothioylsulfanyl]methyl pyrrolidine-1-carbodithioate
;
loop_
    _publ_author_name
    _publ_author_address
    'Wei-Lung Chou'
;
Department of Industrial Safety and Health &
Institute Occupational Safety and Hazard Prevention
Hungkuang University
Shalu 433, Taichung, Taiwan
;
    'Yih, Kuang-Hway'
;
Department of Applied Cosmetology
Hungkuang University
Shalu 433, Taichung, Taiwan
;
    'Lee, Gene-Hsiang'
;
Instrumentation Center
College of Science
National Taiwan University
Taipei 106, Taiwan
;
    'Yen-Hsiang Huang'
;
Department of Industrial Safety and Health &
Institute Occupational Safety and Hazard Prevention
Hungkuang University
Shalu 433, Taichung, Taiwan
;
    'Wang, Hsiao-Fen'
;
Department of Applied Cosmetology
Hungkuang University
Shalu 433, Taichung, Taiwan
;
_publ_section_synopsis     .
