# Supplementary material for: [(Pyrrolidin-1-yl)carbothio­ylsulfan­yl]methyl pyrrolidine-1-carbodithio­ate
Source: Acta Crystallogr Sect E Struct Rep Online. 2010 Nov 17;66(Pt 12):o3193. doi: 10.1107/S1600536810046027 (PMC3011744; doi:10.1107/S1600536810046027)
Supplement: Supplementary file 2 [file e-66-o3193-Isup2.hkl]

# 
# h,k,l, Fc-squared, Fo-squared, sigma(Fo-squared) and status flag 
# 
data_I
_shelx_title ' ic13669 in Pca2(1)' 
_shelx_refln_list_code          4 
_shelx_F_calc_maximum      188.34 
_exptl_crystal_F_000       648.00 
_reflns_d_resolution_high  0.7698 
 
loop_ 
 _symmetry_equiv_pos_as_xyz 
 'x, y, z' 
 '-x, -y, z+1/2' 
 'x+1/2, -y, z' 
 '-x+1/2, y, z+1/2' 
 
_cell_length_a    21.9118 
_cell_length_b     4.5705 
_cell_length_c    14.3452 
_cell_angle_alpha  90.000 
_cell_angle_beta   90.000 
_cell_angle_gamma  90.000 
 
_shelx_F_squared_multiplier     1.000 
 
loop_ 
 _refln_index_h 
 _refln_index_k 
 _refln_index_l 
 _refln_F_squared_calc 
 _refln_F_squared_meas 
 _refln_F_squared_sigma 
 _refln_observed_status 
   0   0 -18       12.68       12.18     22.14 o 
   2   0 -18     1560.67     1679.23     86.10 o 
   4   0 -18      361.61      447.30     44.12 o 
   6   0 -18      302.82      437.62     43.44 o 
   0   1 -18       30.68       31.11     44.61 o 
   1   1 -18       10.16       12.34     10.57 o 
   2   1 -18     1315.29     1219.16     55.71 o 
   3   1 -18       29.83       11.47     11.35 o 
   4   1 -18      543.07      614.71     60.88 o 
   5   1 -18       28.28        8.15     10.61 o 
   2   0 -17      491.90      513.14     47.11 o 
   4   0 -17      104.59      144.27     25.07 o 
   6   0 -17        2.16        0.17     14.15 o 
   8   0 -17      182.50      174.15     42.61 o 
  10   0 -17       68.74       52.79     47.61 o 
   1   1 -17        3.92        4.25      7.58 o 
   2   1 -17      340.33      351.41     30.78 o 
   3   1 -17       35.31       14.27      8.96 o 
   4   1 -17       84.60       57.80     21.15 o 
   5   1 -17       23.25       23.99     12.49 o 
   6   1 -17       44.66       28.73     11.91 o 
   7   1 -17       35.49       50.09     16.43 o 
   8   1 -17       67.69       43.75     11.48 o 
   9   1 -17       55.30       43.96     21.64 o 
  10   1 -17       54.50       29.67     11.83 o 
   1   2 -17       73.45       51.52     25.06 o 
   2   2 -17      464.13      406.58     45.19 o 
   3   2 -17       19.20       24.20     12.33 o 
   4   2 -17       45.99       32.72     13.22 o 
   5   2 -17       36.13       29.29     12.17 o 
   6   2 -17        5.29      -15.64     10.43 o 
   0   0 -16       26.75       49.53     24.21 o 
   2   0 -16      166.55      165.16     31.94 o 
   4   0 -16     2101.75     1990.39     83.75 o 
   6   0 -16      219.56      247.09     29.78 o 
   8   0 -16      919.36      912.12     54.17 o 
  10   0 -16       17.52        5.11     12.71 o 
  12   0 -16        7.44      -15.11     18.70 o 
  14   0 -16       25.51       27.60     36.24 o 
   0   1 -16       14.32       33.22     11.10 o 
   1   1 -16        4.84       -2.34      6.62 o 
   2   1 -16      133.08      137.10     23.30 o 
   3   1 -16       11.19       14.37      6.83 o 
   4   1 -16     1751.22     1610.71     59.82 o 
   5   1 -16       12.62       -1.88     13.00 o 
   6   1 -16      262.46      307.26     28.17 o 
   7   1 -16       31.36       26.80      9.10 o 
   8   1 -16      813.62      776.44     46.42 o 
   9   1 -16       21.79       25.89      9.72 o 
  10   1 -16       90.55       97.10     30.54 o 
  11   1 -16        7.13       -2.61      9.04 o 
  12   1 -16       19.97       40.19     11.38 o 
  13   1 -16       14.05       22.32     11.47 o 
   0   2 -16       15.20       32.15     15.82 o 
   1   2 -16       68.41       45.63     14.31 o 
   2   2 -16       89.33       82.64     15.16 o 
   3   2 -16      118.04      107.40     16.99 o 
   4   2 -16     1918.92     1995.38    104.58 o 
   5   2 -16       14.17       10.64     13.69 o 
   6   2 -16       34.98       34.47     12.67 o 
   7   2 -16       17.23       24.83     17.95 o 
   8   2 -16      610.40      497.93     46.30 o 
   9   2 -16       42.96       26.95     11.51 o 
  10   2 -16       10.37        9.16      9.93 o 
  11   2 -16       40.29       63.51     25.40 o 
   0   3 -16       19.44       49.31     34.67 o 
   1   3 -16       21.08       19.41     13.46 o 
   2   3 -16       32.78       25.78     13.67 o 
   2   0 -15      282.29      287.98     32.47 o 
   4   0 -15       42.51       44.06     13.86 o 
   6   0 -15       34.90       38.25     16.60 o 
   8   0 -15      383.68      416.10     39.37 o 
  10   0 -15      163.99      252.56     37.20 o 
  12   0 -15       20.61       16.38     12.92 o 
  14   0 -15      696.67      725.36     80.37 o 
  16   0 -15       18.78       39.51     16.21 o 
   1   1 -15       13.91       11.73      8.25 o 
   2   1 -15      814.64      881.41     37.27 o 
   3   1 -15       37.27       18.72      7.30 o 
   4   1 -15      240.98      245.75     21.07 o 
   5   1 -15        3.37        2.38      6.62 o 
   6   1 -15        7.51       11.11      7.85 o 
   7   1 -15       37.12       30.06     13.33 o 
   8   1 -15      665.58      645.63     41.06 o 
   9   1 -15       21.94       26.46      8.49 o 
  10   1 -15       12.19       12.70      8.59 o 
  11   1 -15        0.39        6.83      8.40 o 
  12   1 -15       15.03        3.82      9.36 o 
  13   1 -15       58.30       74.64     13.50 o 
  14   1 -15      618.47      592.53     42.58 o 
  15   1 -15        7.94       22.88     11.49 o 
  16   1 -15        3.60       -6.91     10.34 o 
   1   2 -15       29.84       29.62     10.41 o 
   2   2 -15      330.68      315.28     56.16 o 
   3   2 -15       71.12       52.81     12.62 o 
   4   2 -15      121.61      101.41     16.08 o 
   5   2 -15       21.86       16.67      8.96 o 
   6   2 -15       10.04        5.45      9.02 o 
   7   2 -15       12.25       22.77      9.15 o 
   8   2 -15      377.41      356.55     31.81 o 
   9   2 -15       32.49       39.60     10.37 o 
  10   2 -15       28.51       59.72     12.17 o 
  11   2 -15       62.63       54.02     12.02 o 
  12   2 -15        8.63       18.61     11.07 o 
  13   2 -15        5.62        6.43     11.03 o 
   1   3 -15       54.25       37.21     13.41 o 
   2   3 -15      389.35      264.74     34.97 o 
   3   3 -15       24.43       22.71     12.72 o 
   4   3 -15       58.21       57.20     15.47 o 
   5   3 -15       18.37       13.29     11.89 o 
   6   3 -15        5.40        9.08     12.30 o 
   7   3 -15       18.57       15.26     11.84 o 
   8   3 -15      144.63      135.00     30.52 o 
   0   0 -14      225.08      262.37     42.51 o 
   2   0 -14     1317.86     1305.98     59.45 o 
   4   0 -14      474.91      495.23     39.95 o 
   6   0 -14      782.55      846.27     49.27 o 
   8   0 -14      386.67      355.32     34.62 o 
  10   0 -14     1428.05     1329.82     61.75 o 
  12   0 -14      319.17      358.74     36.01 o 
  14   0 -14      106.24      128.65     21.54 o 
  16   0 -14     1091.61     1181.97     89.87 o 
  18   0 -14        8.08        0.96     19.79 o 
   0   1 -14      148.27      107.34     30.10 o 
   1   1 -14       49.45       44.24      9.27 o 
   2   1 -14      739.72      799.98     34.38 o 
   3   1 -14       72.01       50.28      9.25 o 
   4   1 -14      877.09      846.45     33.59 o 
   5   1 -14       17.23        5.48      8.35 o 
   6   1 -14       31.64       14.45      6.57 o 
   7   1 -14      112.76       72.43     14.87 o 
   8   1 -14      699.95      733.14     41.76 o 
   9   1 -14       32.12       21.45      8.10 o 
  10   1 -14     2063.00     2033.06     81.77 o 
  11   1 -14       33.62       52.65     10.74 o 
  12   1 -14      164.31      157.85     18.28 o 
  13   1 -14       14.69       24.72      9.85 o 
  14   1 -14      197.06      218.82     32.73 o 
  15   1 -14       24.34        7.15     14.12 o 
  16   1 -14      761.72      782.02     47.32 o 
  17   1 -14       11.35       23.83     10.71 o 
  18   1 -14        1.50        0.45     16.15 o 
   0   2 -14      237.92      175.09     27.70 o 
   1   2 -14       35.77       34.58     11.17 o 
   2   2 -14     1031.58      983.67     47.51 o 
   3   2 -14       34.25       49.59     10.20 o 
   4   2 -14     1325.90     1324.67     47.70 o 
   5   2 -14       24.15       28.61      8.86 o 
   6   2 -14      174.51      195.71     28.47 o 
   7   2 -14        6.05       29.47      8.91 o 
   8   2 -14      621.04      619.24     34.79 o 
   9   2 -14       41.70       54.20     11.94 o 
  10   2 -14     1351.98     1362.93     47.98 o 
  11   2 -14       23.17       51.25     10.64 o 
  12   2 -14      272.61      261.55     23.94 o 
  13   2 -14       32.21       20.61     18.48 o 
  14   2 -14      104.87      101.83     15.36 o 
  15   2 -14       22.24       59.96     14.13 o 
  16   2 -14      447.00      411.10     31.18 o 
   0   3 -14      273.54      255.25     35.67 o 
   1   3 -14       28.12       35.54     12.66 o 
   2   3 -14      200.32      148.91     19.64 o 
   3   3 -14       89.50       68.58     14.85 o 
   4   3 -14      619.94      529.86     49.80 o 
   5   3 -14        8.15       27.40     12.35 o 
   6   3 -14      189.28      179.63     21.73 o 
   7   3 -14       28.26       38.93     13.22 o 
   8   3 -14      258.20      241.17     36.19 o 
   9   3 -14       86.82      123.57     19.83 o 
  10   3 -14      556.86      472.42     38.45 o 
  11   3 -14       29.58       30.66     13.29 o 
  12   3 -14      229.92      221.33     26.83 o 
   2   0 -13       25.01       21.72     11.36 o 
   4   0 -13      264.09      219.36     25.84 o 
   6   0 -13      345.10      417.96     36.15 o 
   8   0 -13     2027.46     2154.59     81.20 o 
  10   0 -13       16.11       22.80     11.15 o 
  12   0 -13        5.03       19.43     11.48 o 
  14   0 -13        4.30       23.68     24.61 o 
  16   0 -13       39.62       35.63     33.92 o 
  18   0 -13      139.09       80.63     84.53 o 
  20   0 -13     1085.00     1287.26    110.24 o 
   1   1 -13       85.80       63.47     10.20 o 
   2   1 -13      409.81      461.47     26.32 o 
   3   1 -13        7.21        9.25      6.53 o 
   4   1 -13      712.35      696.27     29.94 o 
   5   1 -13       98.87       82.72     13.83 o 
   6   1 -13       19.08       14.03      5.96 o 
   7   1 -13      105.91       61.63     13.84 o 
   8   1 -13     1821.90     1942.91     70.53 o 
   9   1 -13       36.51       32.22      8.69 o 
  10   1 -13      384.83      415.95     27.46 o 
  11   1 -13       48.95       53.63      9.83 o 
  12   1 -13      130.45      138.35     14.50 o 
  13   1 -13        7.44        6.31      7.94 o 
  14   1 -13        3.53       -0.79      8.00 o 
  15   1 -13       24.97        5.53      9.37 o 
  16   1 -13       15.20       14.48     10.26 o 
  17   1 -13       28.35       18.44      9.45 o 
  18   1 -13      144.94       99.76     15.70 o 
  19   1 -13        7.64        7.42      9.92 o 
   1   2 -13       34.82       27.10     10.79 o 
   2   2 -13        1.67        2.42      6.76 o 
   3   2 -13        1.41        6.18      6.92 o 
   4   2 -13      458.48      447.88     26.46 o 
   5   2 -13       45.65       49.60      9.98 o 
   6   2 -13       72.92       72.70     11.03 o 
   7   2 -13       35.41       21.17      9.55 o 
   8   2 -13      758.59      697.31     32.09 o 
   9   2 -13        1.12       17.41      8.54 o 
  10   2 -13      260.61      303.00     21.93 o 
  11   2 -13       46.74       61.49     14.83 o 
  12   2 -13      219.14      286.55     24.30 o 
  13   2 -13       29.95       37.40     11.18 o 
  14   2 -13        6.26       16.58     13.18 o 
  15   2 -13        3.76       16.76     10.29 o 
  16   2 -13       26.95       66.58     27.37 o 
  17   2 -13       36.44       11.16     13.85 o 
  18   2 -13      108.20      119.49     36.04 o 
   1   3 -13       28.55       38.28     11.47 o 
   2   3 -13       13.92       11.39     10.35 o 
   3   3 -13       69.62       61.57     14.48 o 
   4   3 -13      288.32      262.70     24.65 o 
   5   3 -13        8.30      -13.51      9.01 o 
   6   3 -13        9.69       11.53     10.31 o 
   7   3 -13       28.78       17.32     11.06 o 
   8   3 -13      576.24      544.90     47.94 o 
   9   3 -13       74.51       64.49     14.37 o 
  10   3 -13       16.95       18.19     11.02 o 
  11   3 -13       31.47       43.95     12.80 o 
  12   3 -13       98.92       95.11     18.65 o 
  13   3 -13       16.44        6.22     10.33 o 
  14   3 -13        0.93        3.44     11.60 o 
   1   4 -13       72.68       53.78     15.65 o 
   2   4 -13       65.09       59.58     14.98 o 
   3   4 -13       33.36       27.21     13.10 o 
   4   4 -13      129.53      128.78     19.04 o 
   5   4 -13       24.93      -16.32     10.88 o 
   6   4 -13        4.86       22.54     14.14 o 
   0   0 -12     2102.22     2081.45    108.27 o 
   2   0 -12     4346.46     4490.54    131.10 o 
   4   0 -12     1797.70     2116.07     74.75 o 
   6   0 -12     1912.26     2026.20     74.74 o 
   8   0 -12      152.28      179.16     23.07 o 
  10   0 -12     5658.17     5609.27    162.11 o 
  12   0 -12      693.90      734.83     43.29 o 
  14   0 -12     1084.73     1112.16     42.78 o 
  16   0 -12      318.45      354.66     27.45 o 
  18   0 -12      297.07      336.62     23.97 o 
  20   0 -12      100.00       49.76     19.32 o 
   0   1 -12      458.10      454.30     50.95 o 
   1   1 -12       85.72       73.01     11.66 o 
   2   1 -12     3490.06     3368.81     70.83 o 
   3   1 -12       65.05       43.00      7.71 o 
   4   1 -12      176.95      163.53     12.93 o 
   5   1 -12      130.34      109.78     10.86 o 
   6   1 -12       50.89       45.11      7.50 o 
   7   1 -12       68.98       60.49      8.37 o 
   8   1 -12       24.52       33.08      6.88 o 
   9   1 -12      143.01      104.95     11.29 o 
  10   1 -12     2633.11     2565.49     65.67 o 
  11   1 -12        9.11       17.74      8.15 o 
  12   1 -12      594.95      615.75     47.48 o 
  13   1 -12       47.87       29.74      8.67 o 
  14   1 -12      764.88      699.15     48.85 o 
  15   1 -12       35.31       28.98      8.57 o 
  16   1 -12      153.27      126.76     15.71 o 
  17   1 -12       25.78       33.22     10.11 o 
  18   1 -12      211.08      167.08     23.36 o 
  19   1 -12        5.97        5.71      9.54 o 
  20   1 -12      270.11      292.05     25.21 o 
  21   1 -12        9.65       21.25     15.85 o 
   0   2 -12      958.69      907.73     38.63 o 
   1   2 -12       59.21       54.18      9.94 o 
   2   2 -12      779.47      681.57     30.49 o 
   3   2 -12       79.85       82.32     10.75 o 
   4   2 -12      154.47      137.87     13.88 o 
   5   2 -12       43.62       53.76      9.69 o 
   6   2 -12       17.79        5.47      6.86 o 
   7   2 -12       65.23       75.08     11.31 o 
   8   2 -12        2.65       15.55      9.62 o 
   9   2 -12       77.67       80.10     11.63 o 
  10   2 -12     1840.21     1885.25     49.85 o 
  11   2 -12       51.87       63.98     11.18 o 
  12   2 -12      757.77      788.27     33.40 o 
  13   2 -12       36.47       24.90      9.15 o 
  14   2 -12      350.69      369.66     24.69 o 
  15   2 -12       64.10       69.41     12.93 o 
  16   2 -12      212.82      214.63     20.45 o 
  17   2 -12        6.41        3.18      9.17 o 
  18   2 -12       80.22       59.58     15.35 o 
  19   2 -12       32.64       31.95     13.99 o 
   0   3 -12      479.56      422.29     46.63 o 
   1   3 -12       72.34       75.62     14.35 o 
   2   3 -12     1387.63     1358.56     48.06 o 
   3   3 -12      117.68      125.18     17.36 o 
   4   3 -12      210.44      207.36     21.43 o 
   5   3 -12       92.10       93.14     15.94 o 
   6   3 -12      145.68      171.20     19.72 o 
   7   3 -12        9.57        3.16      9.18 o 
   8   3 -12       54.32       74.56     13.36 o 
   9   3 -12       74.05       97.21     15.31 o 
  10   3 -12     1373.16     1402.38     43.73 o 
  11   3 -12       29.43       25.25      9.55 o 
  12   3 -12      304.31      278.63     24.60 o 
  13   3 -12       31.30       50.40     12.82 o 
  14   3 -12      237.73      201.90     22.28 o 
  15   3 -12      111.17      120.54     14.53 o 
  16   3 -12      175.88      186.58     18.47 o 
   0   4 -12      356.78      403.91     43.93 o 
   1   4 -12       51.32       43.92     13.58 o 
   2   4 -12      708.73      666.56     69.39 o 
   3   4 -12       16.82       12.17     12.22 o 
   4   4 -12       20.04       15.29     11.97 o 
   5   4 -12       15.64        5.84     11.75 o 
   6   4 -12       68.63       57.96     18.92 o 
   7   4 -12        4.15       10.99     11.59 o 
   8   4 -12       47.30       72.43     15.84 o 
   9   4 -12       21.05       24.79     12.83 o 
  10   4 -12      694.19      713.29     48.62 o 
   2   0 -11     1813.21     1858.71     66.71 o 
   4   0 -11      239.79      224.63     40.38 o 
   6   0 -11      471.74      522.01     24.46 o 
   8   0 -11      592.54      742.89     29.85 o 
  10   0 -11      878.96      977.48    136.82 o 
  12   0 -11      169.25      173.01     22.25 o 
  14   0 -11      180.70      127.33     19.81 o 
  16   0 -11       79.52      119.89     30.83 o 
  18   0 -11     1050.18     1116.24     55.41 o 
  20   0 -11      200.57      221.75     29.14 o 
  22   0 -11        1.51        7.51     14.44 o 
   1   1 -11       20.99       18.38      5.81 o 
   2   1 -11     1548.27     1419.56     42.99 o 
   3   1 -11      382.20      308.08     16.63 o 
   4   1 -11      126.55      132.97     11.50 o 
   5   1 -11       95.86       70.87      8.41 o 
   6   1 -11      715.51      730.74     29.78 o 
   7   1 -11       97.21       89.79      8.36 o 
   8   1 -11       23.37       19.41      5.27 o 
   9   1 -11      188.08      158.59     10.98 o 
  10   1 -11      808.75      901.01     25.22 o 
  11   1 -11       74.01       60.07      7.45 o 
  12   1 -11       14.32       14.83      6.36 o 
  13   1 -11       28.60       30.75      9.16 o 
  14   1 -11     1068.46     1055.29     52.99 o 
  15   1 -11       70.64       56.23     10.87 o 
  16   1 -11       64.25       71.41     12.04 o 
  17   1 -11       16.70        8.96      8.59 o 
  18   1 -11      649.06      669.06     34.83 o 
  19   1 -11       32.01       41.37     10.63 o 
  20   1 -11       99.61       83.33     14.06 o 
  21   1 -11        6.68        1.25      9.85 o 
  22   1 -11        8.17       10.51     14.25 o 
   1   2 -11      109.80      127.86     10.95 o 
   2   2 -11     1307.22     1304.26     36.58 o 
   3   2 -11       22.04       19.47      6.85 o 
   4   2 -11       44.50       24.98      7.49 o 
   5   2 -11        2.11        1.14      5.13 o 
   6   2 -11        3.53       -4.40      5.88 o 
   7   2 -11       76.68       76.93      9.36 o 
   8   2 -11       33.91       33.89      7.39 o 
   9   2 -11       96.60       64.02     11.16 o 
  10   2 -11      447.74      445.22     21.63 o 
  11   2 -11        0.03        6.58     10.09 o 
  12   2 -11       50.09       62.16      9.65 o 
  13   2 -11       46.72       45.68     10.66 o 
  14   2 -11      997.23     1110.27     39.34 o 
  15   2 -11       59.66       82.03     13.35 o 
  16   2 -11       26.87       29.73      9.93 o 
  17   2 -11       10.70       13.19     10.29 o 
  18   2 -11      351.70      332.22     25.37 o 
  19   2 -11       53.93       64.02     12.78 o 
  20   2 -11       20.17       -5.57     10.06 o 
   1   3 -11      124.94      101.69     15.15 o 
   2   3 -11      455.12      466.15     29.95 o 
   3   3 -11        4.77        5.44      8.88 o 
   4   3 -11       19.26       37.42     10.29 o 
   5   3 -11       33.74       40.87     10.15 o 
   6   3 -11       96.42       96.13     12.91 o 
   7   3 -11        5.07       10.49      8.16 o 
   8   3 -11       39.20       34.37      9.33 o 
   9   3 -11        9.86        8.83      9.68 o 
  10   3 -11       91.19       72.44     10.88 o 
  11   3 -11        8.87       20.66      9.16 o 
  12   3 -11       18.86       19.18      8.28 o 
  13   3 -11       80.94       74.81     13.61 o 
  14   3 -11      698.80      708.65     36.72 o 
  15   3 -11       38.92       60.37     13.40 o 
  16   3 -11        3.11       26.92     11.45 o 
  17   3 -11       80.43      111.91     15.60 o 
   1   4 -11       26.42       38.91     13.32 o 
   2   4 -11      556.88      498.52     33.58 o 
   3   4 -11       48.34       43.12     13.11 o 
   4   4 -11       15.96       38.35     12.58 o 
   5   4 -11        5.85       13.22     13.64 o 
   6   4 -11       50.75       67.20     12.63 o 
   7   4 -11       15.69       28.34     13.39 o 
   8   4 -11       42.15       49.23     12.24 o 
   9   4 -11        4.74       15.03     10.56 o 
  10   4 -11       77.98       63.47     13.27 o 
  11   4 -11       11.02       24.85     12.72 o 
  12   4 -11       12.37        7.38     14.41 o 
   0   0 -10      641.59      841.61     54.99 o 
   2   0 -10     1578.16     1642.99    116.53 o 
   4   0 -10     2230.53     2063.26     56.98 o 
   6   0 -10     6767.33     7506.32    147.76 o 
   8   0 -10      142.35      129.05     37.15 o 
  10   0 -10       69.83       69.37     37.00 o 
  12   0 -10      190.42      223.30     24.82 o 
  14   0 -10      829.96      812.19     72.38 o 
  16   0 -10     1418.93     1256.52     56.83 o 
  18   0 -10     1404.03     1339.03     59.71 o 
  20   0 -10       30.08       25.10     16.63 o 
  22   0 -10       38.91       40.47     14.29 o 
  24   0 -10       36.76       48.30     18.98 o 
   0   1 -10       84.76       57.67     10.72 o 
   1   1 -10       71.77       65.82      6.53 o 
   2   1 -10     1329.12     1354.65     30.75 o 
   3   1 -10      481.30      396.66     14.53 o 
   4   1 -10     6124.62     6739.60     93.45 o 
   5   1 -10      118.58       96.07      8.08 o 
   6   1 -10     3171.92     3248.22     52.41 o 
   7   1 -10      128.82      116.59      9.16 o 
   8   1 -10     1910.53     1990.23     37.34 o 
   9   1 -10       50.42       39.26      6.07 o 
  10   1 -10      895.52      904.34     23.19 o 
  11   1 -10      393.09      306.92     16.06 o 
  12   1 -10        5.41        5.67      5.07 o 
  13   1 -10       19.27       24.03      7.13 o 
  14   1 -10     1035.88     1037.36     37.98 o 
  15   1 -10      167.67      150.90     15.83 o 
  16   1 -10     2521.58     2567.25    101.69 o 
  17   1 -10       12.69       11.95      7.17 o 
  18   1 -10      651.02      622.55     33.11 o 
  19   1 -10       67.26       41.45     11.04 o 
  20   1 -10       27.12       14.77      9.04 o 
  21   1 -10       12.50       13.64      9.09 o 
  22   1 -10        6.03        2.35      9.82 o 
  23   1 -10       24.86       23.37     10.91 o 
   0   2 -10      567.92      686.09     44.07 o 
   1   2 -10      127.31      122.19      9.80 o 
   2   2 -10     1019.89     1140.51     22.79 o 
   3   2 -10       30.35       37.63      5.93 o 
   4   2 -10     4240.24     4466.85     74.95 o 
   5   2 -10       26.32       25.85      6.49 o 
   6   2 -10     2095.98     2135.93     45.96 o 
   7   2 -10       12.84       22.23      6.45 o 
   8   2 -10     2016.73     2238.61     46.28 o 
   9   2 -10       27.65       26.08      6.89 o 
  10   2 -10       73.05       84.89     10.84 o 
  11   2 -10       27.89       20.95      7.90 o 
  12   2 -10        2.84        0.97      6.30 o 
  13   2 -10       28.09       45.37      9.77 o 
  14   2 -10      781.44      821.61     34.36 o 
  15   2 -10       57.66       51.59     13.96 o 
  16   2 -10     2166.59     2376.63     63.39 o 
  17   2 -10       10.38       19.71      9.05 o 
  18   2 -10      713.49      767.18     37.80 o 
  19   2 -10       34.29       40.88     11.54 o 
  20   2 -10       25.25       25.54     11.48 o 
  21   2 -10        6.33        8.45     11.65 o 
  22   2 -10        7.37        4.81     11.09 o 
   0   3 -10      340.54      435.45     29.00 o 
   1   3 -10       69.75       56.87      9.04 o 
   2   3 -10      128.51      125.82     12.57 o 
   3   3 -10       16.80       17.66      6.78 o 
   4   3 -10     1041.95      904.59     31.78 o 
   5   3 -10       42.79       22.39      9.06 o 
   6   3 -10     1732.68     1808.18     44.45 o 
   7   3 -10       28.45       31.95      7.80 o 
   8   3 -10      275.98      225.00     16.18 o 
   9   3 -10       29.84       46.56      8.80 o 
  10   3 -10      146.92      180.10     15.05 o 
  11   3 -10        7.22       20.06      8.20 o 
  12   3 -10      154.93      192.56     17.04 o 
  13   3 -10       50.50       69.90     12.55 o 
  14   3 -10      191.16      215.49     20.62 o 
  15   3 -10       62.82       73.38     12.89 o 
  16   3 -10      844.88      787.17     38.76 o 
  17   3 -10       46.90       65.29     12.04 o 
  18   3 -10      408.56      434.28     31.35 o 
  19   3 -10       22.21       37.51     16.79 o 
   0   4 -10      323.42      430.85     49.94 o 
   1   4 -10        7.09        4.45      7.74 o 
   2   4 -10      239.02      260.79     18.54 o 
   3   4 -10       65.29       72.99     11.62 o 
   4   4 -10      386.42      337.52     23.34 o 
   5   4 -10       21.85       37.89     10.80 o 
   6   4 -10      417.94      386.65     26.52 o 
   7   4 -10       21.09       12.83      9.53 o 
   8   4 -10       34.29       24.59     12.59 o 
   9   4 -10       30.33       31.32     10.66 o 
  10   4 -10       31.59       38.61     11.64 o 
  11   4 -10        5.93        8.65      9.64 o 
  12   4 -10       18.76       28.73     12.83 o 
  13   4 -10       17.61       44.19     21.19 o 
  14   4 -10      194.16      217.60     33.33 o 
   0   5 -10       53.59       77.56     17.80 o 
   1   5 -10       13.72       18.72     11.51 o 
   2   0  -9     1759.99     1961.89     45.61 o 
   4   0  -9     1114.81     1082.22     31.97 o 
   6   0  -9     1494.33     1664.19    140.99 o 
   8   0  -9     2343.85     2444.92     79.81 o 
  10   0  -9      564.76      676.99     58.53 o 
  12   0  -9      304.05      328.08     43.62 o 
  14   0  -9      327.63      278.60     43.62 o 
  16   0  -9       26.84       57.58     26.33 o 
  18   0  -9      335.70      337.10     32.62 o 
  20   0  -9      615.26      634.29     44.95 o 
  22   0  -9       35.90       52.76     15.55 o 
  24   0  -9      788.30      857.28     88.70 o 
   1   1  -9      170.79      140.14      7.13 o 
   2   1  -9      294.63      314.68     11.45 o 
   3   1  -9      177.86      169.09      9.76 o 
   4   1  -9      802.80      894.71     20.08 o 
   5   1  -9      214.90      180.51     10.18 o 
   6   1  -9       14.11       10.51      3.05 o 
   7   1  -9      163.62      145.87      9.61 o 
   8   1  -9     2428.07     2611.19     39.78 o 
   9   1  -9       40.82       33.10      6.14 o 
  10   1  -9      128.94      152.93     11.14 o 
  11   1  -9      132.04      119.88     10.12 o 
  12   1  -9      313.28      316.97     16.37 o 
  13   1  -9      139.90      109.54     10.76 o 
  14   1  -9      127.07      136.05     12.16 o 
  15   1  -9       52.22       46.86      9.46 o 
  16   1  -9      145.04      143.89     15.04 o 
  17   1  -9       70.10       61.22      9.56 o 
  18   1  -9      109.19       90.89     13.41 o 
  19   1  -9       52.69       70.57     12.13 o 
  20   1  -9      535.38      579.39     32.43 o 
  21   1  -9        1.55       16.59     10.76 o 
  22   1  -9       63.19       61.98     12.20 o 
  23   1  -9        7.05        3.26     10.06 o 
  24   1  -9      319.52      273.75     24.30 o 
   1   2  -9      293.82      243.71     10.79 o 
   2   2  -9      379.88      378.37     14.84 o 
   3   2  -9       67.09       71.46      6.44 o 
   4   2  -9     1514.40     1642.28     28.51 o 
   5   2  -9       12.08       12.54      4.51 o 
   6   2  -9       24.68       34.36      5.49 o 
   7   2  -9       24.59       28.01      5.32 o 
   8   2  -9     1149.30     1074.44     40.73 o 
   9   2  -9       35.27       36.16      6.16 o 
  10   2  -9       10.11       21.41      5.49 o 
  11   2  -9      281.82      259.69     25.30 o 
  12   2  -9      363.74      371.92     20.65 o 
  13   2  -9       43.65       28.27      9.32 o 
  14   2  -9     1308.54     1398.37     43.41 o 
  15   2  -9       34.91       21.28     10.77 o 
  16   2  -9      146.79      164.40     16.93 o 
  17   2  -9        9.38       13.72      7.08 o 
  18   2  -9       59.28       67.18     12.21 o 
  19   2  -9       18.87       25.58     10.30 o 
  20   2  -9      276.26      299.79     24.44 o 
  21   2  -9        4.78       12.01      9.57 o 
  22   2  -9      207.49      249.81     23.43 o 
  23   2  -9       53.14       63.95     18.92 o 
   1   3  -9      134.63      132.55     12.15 o 
   2   3  -9      304.98      362.35     30.34 o 
   3   3  -9      178.87      170.06     13.44 o 
   4   3  -9      227.90      249.54     15.89 o 
   5   3  -9       52.40       40.73      9.71 o 
   6   3  -9       23.22       33.81      6.79 o 
   7   3  -9        2.90       10.82      5.73 o 
   8   3  -9      440.81      448.88     19.10 o 
   9   3  -9       63.30       51.44      8.46 o 
  10   3  -9       36.17       47.01      7.87 o 
  11   3  -9      107.38      110.41     11.22 o 
  12   3  -9      410.55      432.49     24.21 o 
  13   3  -9       12.06       22.56     11.90 o 
  14   3  -9      298.72      345.52     24.97 o 
  15   3  -9       58.72      103.20     14.36 o 
  16   3  -9       31.94       48.27     12.43 o 
  17   3  -9       21.92       31.89      9.79 o 
  18   3  -9       19.88       23.94     10.55 o 
  19   3  -9       11.76       26.80     15.43 o 
  20   3  -9      120.89      101.75     15.11 o 
   1   4  -9       11.62       20.22      8.23 o 
   2   4  -9      133.57      154.06     14.27 o 
   3   4  -9       21.02       31.52      9.03 o 
   4   4  -9      356.65      362.24     21.47 o 
   5   4  -9       50.19       60.25     12.32 o 
   6   4  -9       62.02       89.88     11.80 o 
   7   4  -9       25.28       34.98      9.02 o 
   8   4  -9      437.86      404.43     22.67 o 
   9   4  -9       31.71       32.28      9.22 o 
  10   4  -9        5.90        5.90      7.93 o 
  11   4  -9        5.60       35.77     12.36 o 
  12   4  -9       96.74       88.97     22.09 o 
  13   4  -9       19.74       29.15     18.29 o 
  14   4  -9       80.43       70.62     23.27 o 
  15   4  -9       10.64       25.39     16.19 o 
   1   5  -9       22.38       25.67      9.81 o 
   2   5  -9      113.86      133.19     16.60 o 
   3   5  -9       51.31       42.84     11.97 o 
   4   5  -9      123.17      126.68     16.74 o 
   5   5  -9       11.28        5.05     10.72 o 
   6   5  -9        6.87       -5.27      9.73 o 
   0   0  -8     7612.77     9096.16    313.22 o 
   2   0  -8     2272.70     2976.14     64.44 o 
   4   0  -8     5159.34     5752.56    323.05 o 
   6   0  -8     2489.75     2372.79     85.87 o 
   8   0  -8     3794.73     3906.03    134.80 o 
  10   0  -8     1490.64     1710.46     90.93 o 
  12   0  -8     4865.79     5275.08    211.68 o 
  14   0  -8       41.37       20.37     17.39 o 
  16   0  -8     1067.60     1125.08     49.69 o 
  18   0  -8      332.51      336.28     31.63 o 
  20   0  -8      867.64      943.09     59.47 o 
  22   0  -8      853.49      859.55     77.18 o 
  24   0  -8      525.90      708.85     50.53 o 
   0   1  -8     3848.24     4113.01     76.59 o 
   1   1  -8      410.52      337.45     10.14 o 
   2   1  -8        3.85        7.57      2.65 o 
   3   1  -8        7.99       10.72      2.78 o 
   4   1  -8     4000.53     4276.37     56.02 o 
   5   1  -8      349.69      257.50      9.37 o 
   6   1  -8     4866.22     5187.11     71.58 o 
   7   1  -8       23.40       28.98      4.03 o 
   8   1  -8     2086.74     2158.79     35.53 o 
   9   1  -8      164.70      145.51      8.60 o 
  10   1  -8     2148.80     2328.88     39.11 o 
  11   1  -8       48.77       41.85      5.30 o 
  12   1  -8     1398.55     1384.77     27.55 o 
  13   1  -8      298.53      232.99     12.42 o 
  14   1  -8      331.90      330.27     16.80 o 
  15   1  -8       24.73       26.18      5.11 o 
  16   1  -8      988.38      966.14     23.67 o 
  17   1  -8      125.20      110.92     10.13 o 
  18   1  -8      595.87      607.04     31.13 o 
  19   1  -8       59.56       61.61     11.31 o 
  20   1  -8      725.38      746.53     35.85 o 
  21   1  -8        1.07       11.83      8.64 o 
  22   1  -8     1061.33      989.74     41.27 o 
  23   1  -8        7.39       11.89      8.56 o 
  24   1  -8      257.29      216.50     21.36 o 
  25   1  -8       34.63       32.42     11.94 o 
   0   2  -8     3005.50     3186.26     64.78 o 
   1   2  -8      186.83      172.93      8.94 o 
   2   2  -8       83.86      126.25      7.82 o 
   3   2  -8      167.27      137.18      8.14 o 
   4   2  -8     1738.27     1786.65     29.75 o 
   5   2  -8        8.44       12.90      3.63 o 
   6   2  -8     3907.20     4118.66     62.34 o 
   7   2  -8       10.16       13.65      4.78 o 
   8   2  -8     2738.94     2646.70     55.54 o 
   9   2  -8       67.49       75.78      8.17 o 
  10   2  -8      122.19      116.93      9.84 o 
  11   2  -8      333.44      283.75     14.96 o 
  12   2  -8     1050.23      972.20     25.94 o 
  13   2  -8       29.14       27.37      6.06 o 
  14   2  -8      187.93      242.46     19.55 o 
  15   2  -8       99.51       76.85     10.06 o 
  16   2  -8      577.89      564.91     23.32 o 
  17   2  -8        2.65        3.52      5.78 o 
  18   2  -8      314.35      329.13     27.61 o 
  19   2  -8       48.60       55.82     11.25 o 
  20   2  -8      280.95      241.19     21.76 o 
  21   2  -8       32.83       56.99     11.38 o 
  22   2  -8      713.18      698.03     37.84 o 
  23   2  -8       22.26       16.51     10.49 o 
   0   3  -8     2960.69     3168.64     81.02 o 
   1   3  -8       88.14      106.74     12.19 o 
   2   3  -8      195.94      217.45     14.70 o 
   3   3  -8      308.39      282.68     16.45 o 
   4   3  -8     1501.06     1507.59     31.47 o 
   5   3  -8       15.60       13.07      5.36 o 
   6   3  -8     1774.32     1828.39     36.68 o 
   7   3  -8       35.14       29.72      8.91 o 
   8   3  -8     1081.30     1101.38     29.20 o 
   9   3  -8      253.44      261.54     16.69 o 
  10   3  -8     1010.84      986.16     27.79 o 
  11   3  -8       12.69       21.46      6.88 o 
  12   3  -8     1206.69     1232.46     32.14 o 
  13   3  -8       21.43       19.24      7.03 o 
  14   3  -8        9.61       28.99      7.89 o 
  15   3  -8       47.57       36.21      8.84 o 
  16   3  -8      728.46      788.94     32.53 o 
  17   3  -8       54.49       40.80      9.25 o 
  18   3  -8      297.02      263.80     40.50 o 
  19   3  -8       37.14       17.95     10.15 o 
  20   3  -8      278.67      261.20     27.58 o 
  21   3  -8       34.70       48.38     14.21 o 
   0   4  -8      128.24       66.54     14.29 o 
   1   4  -8       11.62        3.90      7.20 o 
   2   4  -8      226.31      249.53     19.26 o 
   3   4  -8       78.15       91.78     11.58 o 
   4   4  -8      387.71      388.61     21.52 o 
   5   4  -8       14.96       33.76      8.76 o 
   6   4  -8      292.99      285.88     18.89 o 
   7   4  -8       12.16       22.86      7.95 o 
   8   4  -8      231.84      208.38     16.58 o 
   9   4  -8       45.16       59.54     11.99 o 
  10   4  -8      380.58      387.97     23.84 o 
  11   4  -8       49.12       55.06     12.23 o 
  12   4  -8      268.68      292.51     24.27 o 
  13   4  -8       25.82       27.23     12.57 o 
  14   4  -8       60.38       70.65     11.70 o 
  15   4  -8        0.33       19.53      9.07 o 
  16   4  -8      120.03       99.58     17.80 o 
  17   4  -8       18.61        4.26     17.15 o 
   0   5  -8       41.27       29.55     13.32 o 
   1   5  -8       20.43       23.36     11.37 o 
   2   5  -8       37.66       33.17     17.14 o 
   3   5  -8       75.97       90.47     14.23 o 
   4   5  -8       44.98       25.95     13.71 o 
   5   5  -8       24.25       27.77     12.08 o 
   6   5  -8      188.88      140.47     17.24 o 
   7   5  -8       18.05       17.28     10.67 o 
   8   5  -8       44.09       43.74     19.23 o 
   9   5  -8       13.03       29.23     11.36 o 
   2   0  -7      347.15      369.97     15.67 o 
   4   0  -7      226.20      193.37     17.47 o 
   6   0  -7      447.78      402.71     24.19 o 
   8   0  -7     8861.79    10328.98    362.20 o 
  10   0  -7      334.92      309.19     18.63 o 
  12   0  -7      101.06       85.82     12.16 o 
  14   0  -7      973.90      996.76     56.47 o 
  16   0  -7      327.07      438.37     24.91 o 
  18   0  -7     1632.05     1632.01     49.84 o 
  20   0  -7     2086.91     2257.59     64.31 o 
  22   0  -7        7.43       22.79     11.92 o 
  24   0  -7      170.41      136.85     22.35 o 
  26   0  -7        1.19       42.51     14.74 o 
   1   1  -7      428.68      351.35     13.38 o 
   2   1  -7     1268.93     1415.81     22.84 o 
   3   1  -7      290.56      247.83      8.45 o 
   4   1  -7     1224.33     1281.64     21.58 o 
   5   1  -7      237.82      205.98      7.99 o 
   6   1  -7        3.25        9.84      2.85 o 
   7   1  -7       79.19       73.23      5.84 o 
   8   1  -7     2172.39     2269.38     39.81 o 
   9   1  -7      304.37      234.96     10.27 o 
  10   1  -7      886.50      979.85     24.25 o 
  11   1  -7      113.74      100.32      7.32 o 
  12   1  -7       26.32       24.21      4.37 o 
  13   1  -7       87.22       61.94      6.26 o 
  14   1  -7      222.16      250.58     13.17 o 
  15   1  -7      237.25      188.47     11.16 o 
  16   1  -7       39.77       35.46      5.52 o 
  17   1  -7       80.92       79.40      8.50 o 
  18   1  -7      390.48      412.77     19.13 o 
  19   1  -7       87.91       81.56     10.21 o 
  20   1  -7      828.22      893.91     31.23 o 
  21   1  -7        6.80       -5.11      6.67 o 
  22   1  -7      111.28      115.82     12.62 o 
  23   1  -7       44.19       46.35     10.07 o 
  24   1  -7      262.41      263.39     25.38 o 
  25   1  -7       18.91       11.71     13.13 o 
   1   2  -7      156.89      130.54      8.35 o 
   2   2  -7     1731.71     1977.50     31.09 o 
   3   2  -7       59.44       51.39      5.01 o 
   4   2  -7      977.01     1041.67     34.24 o 
   5   2  -7      132.98      139.20      7.75 o 
   6   2  -7      484.11      530.67     14.26 o 
   7   2  -7       55.30       47.02      6.43 o 
   8   2  -7     1842.46     1869.38     37.09 o 
   9   2  -7       23.48       23.95      6.54 o 
  10   2  -7      210.48      231.19     13.04 o 
  11   2  -7      124.51      141.65     10.66 o 
  12   2  -7      761.41      783.33     22.46 o 
  13   2  -7      168.85      157.94     11.50 o 
  14   2  -7      430.88      420.57     20.66 o 
  15   2  -7       41.18       35.67      6.86 o 
  16   2  -7      171.13      228.76     14.83 o 
  17   2  -7       60.24       82.81      9.57 o 
  18   2  -7      335.51      351.71     21.08 o 
  19   2  -7       20.37       27.03      7.77 o 
  20   2  -7      409.04      364.09     22.44 o 
  21   2  -7        8.48        5.41      8.31 o 
  22   2  -7      103.74       97.87     12.27 o 
  23   2  -7        1.37      -11.28      8.83 o 
  24   2  -7      434.41      443.46     30.84 o 
   1   3  -7      170.20      146.18     12.71 o 
   2   3  -7      229.08      255.47     12.90 o 
   3   3  -7      233.65      223.16     12.40 o 
   4   3  -7      483.27      527.47     18.24 o 
   5   3  -7       17.56       12.38      5.40 o 
   6   3  -7      101.13      115.12     10.39 o 
   7   3  -7       88.90       81.90      9.22 o 
   8   3  -7      672.61      634.70     24.91 o 
   9   3  -7      165.81      134.35     11.52 o 
  10   3  -7       36.80       51.17      7.73 o 
  11   3  -7       45.52       56.00      8.31 o 
  12   3  -7      174.49      225.21     15.05 o 
  13   3  -7       10.09       17.62      6.59 o 
  14   3  -7       36.80       40.87      8.58 o 
  15   3  -7        8.93       20.11      8.10 o 
  16   3  -7        6.79        7.03      6.59 o 
  17   3  -7       20.35       32.10      7.81 o 
  18   3  -7      373.46      383.38     23.48 o 
  19   3  -7       38.63       41.80     11.46 o 
  20   3  -7      275.80      258.87     22.09 o 
  21   3  -7        4.85       37.51     12.12 o 
  22   3  -7        7.19        3.70     13.24 o 
   1   4  -7      101.21      114.96     14.55 o 
   2   4  -7      176.87      184.02     15.99 o 
   3   4  -7      172.33      161.30     14.39 o 
   4   4  -7      192.55      202.61     16.04 o 
   5   4  -7       50.75       38.60     10.84 o 
   6   4  -7       31.95       28.30      8.09 o 
   7   4  -7        3.35        1.99      7.92 o 
   8   4  -7      581.93      555.60     27.45 o 
   9   4  -7       54.60       47.34     10.47 o 
  10   4  -7      358.80      435.63     28.25 o 
  11   4  -7      112.08      140.55     17.94 o 
  12   4  -7       33.18       35.20      9.41 o 
  13   4  -7        3.22        1.84      8.32 o 
  14   4  -7      116.30      124.76     14.29 o 
  15   4  -7       28.44       21.87      9.24 o 
  16   4  -7        5.33       -1.46      9.27 o 
  17   4  -7       18.35       34.07     12.59 o 
  18   4  -7      156.92      165.18     19.02 o 
   1   5  -7       10.95       31.45     12.02 o 
   2   5  -7       66.99       61.46     12.75 o 
   3   5  -7        5.21       -2.54     10.54 o 
   4   5  -7      124.56      100.02     14.84 o 
   5   5  -7       50.69       77.68     13.47 o 
   6   5  -7       14.43       28.28     12.88 o 
   7   5  -7        5.70        3.85      9.54 o 
   8   5  -7      177.55      132.24     16.73 o 
   9   5  -7        7.32        7.53     10.06 o 
  10   5  -7       83.87       96.12     19.88 o 
  11   5  -7       29.66       46.24     15.11 o 
   0   0  -6    26054.88    31072.40    975.85 o 
   2   0  -6      474.99      441.25     29.24 o 
   4   0  -6     2886.14     3408.25     92.66 o 
   6   0  -6       47.03       57.24     15.37 o 
   8   0  -6      164.75      134.14     11.78 o 
  10   0  -6     3059.03     3274.20     86.49 o 
  12   0  -6     8574.21     9873.45    229.01 o 
  14   0  -6      415.59      396.86     20.64 o 
  16   0  -6       41.66       37.88      6.65 o 
  18   0  -6      171.89      190.38     17.56 o 
  20   0  -6      941.29      899.61     35.45 o 
  22   0  -6      959.16      951.43     39.34 o 
  24   0  -6      488.84      462.37     40.60 o 
  26   0  -6       37.86       40.19     28.41 o 
   0   1  -6    16344.79    19332.21    308.00 o 
   1   1  -6      394.59      322.62     11.93 o 
   2   1  -6     3336.42     4005.48     50.94 o 
   3   1  -6      414.38      363.19     13.52 o 
   4   1  -6        5.46       13.86      6.76 o 
   5   1  -6      373.86      311.56      9.48 o 
   6   1  -6      193.45      233.95      8.46 o 
   7   1  -6      159.62      133.28      7.19 o 
   8   1  -6     3948.74     4374.24     66.27 o 
   9   1  -6       39.79       42.47      5.30 o 
  10   1  -6     2085.14     2278.35     36.64 o 
  11   1  -6      338.82      270.14     11.83 o 
  12   1  -6     7196.91     7615.76    100.76 o 
  13   1  -6       46.37       36.82      4.89 o 
  14   1  -6     1143.33     1236.81     25.77 o 
  15   1  -6      432.05      373.90     14.92 o 
  16   1  -6      464.27      514.91     16.96 o 
  17   1  -6       50.69       37.51      6.59 o 
  18   1  -6      616.78      614.53     22.12 o 
  19   1  -6       69.89       93.14      9.51 o 
  20   1  -6     2000.62     2111.85     43.92 o 
  21   1  -6       75.41       62.37     13.81 o 
  22   1  -6     1241.87     1160.83     37.81 o 
  23   1  -6       34.79       38.05      8.53 o 
  24   1  -6      616.70      565.57     29.31 o 
  25   1  -6        7.27       14.53      8.23 o 
  26   1  -6      185.76      206.43     18.12 o 
   0   2  -6     6915.76     7255.31    125.84 o 
   1   2  -6       55.05       51.00      4.70 o 
   2   2  -6      773.72      752.29     15.57 o 
   3   2  -6      126.41      127.13      6.91 o 
   4   2  -6        0.30        2.54      2.59 o 
   5   2  -6      180.70      147.96      7.13 o 
   6   2  -6       99.57      103.02      8.24 o 
   7   2  -6      104.27      100.14      8.11 o 
   8   2  -6      638.72      640.49     18.64 o 
   9   2  -6       17.80       18.45      4.75 o 
  10   2  -6     2192.45     2291.40     60.14 o 
  11   2  -6        8.63        6.60      4.88 o 
  12   2  -6     2378.34     2296.78     50.22 o 
  13   2  -6      282.19      255.06     13.95 o 
  14   2  -6      670.88      694.90     22.15 o 
  15   2  -6       29.89       38.99      6.50 o 
  16   2  -6        6.52        5.90      5.04 o 
  17   2  -6       98.18       93.41      9.71 o 
  18   2  -6      279.48      320.18     19.80 o 
  19   2  -6        7.26        7.91     10.18 o 
  20   2  -6     1100.96     1117.39     35.21 o 
  21   2  -6       11.40       14.49      7.95 o 
  22   2  -6     1016.00     1111.30     36.99 o 
  23   2  -6        2.53       -0.04      7.81 o 
  24   2  -6      721.67      744.26     52.29 o 
  25   2  -6       24.76       29.10     11.93 o 
   0   3  -6     5029.05     4935.97    219.97 o 
   1   3  -6      469.44      433.36     15.12 o 
   2   3  -6      384.21      411.28     15.29 o 
   3   3  -6      202.98      185.02     11.29 o 
   4   3  -6      124.41      167.12     11.74 o 
   5   3  -6       63.23       67.19      7.98 o 
   6   3  -6        6.97        4.78      5.87 o 
   7   3  -6      258.71      208.94     13.48 o 
   8   3  -6      202.40      170.10     12.33 o 
   9   3  -6       33.48       45.31      7.31 o 
  10   3  -6      412.87      412.14     18.90 o 
  11   3  -6      253.12      222.66     14.54 o 
  12   3  -6     2633.70     2704.24     87.45 o 
  13   3  -6        1.91       11.85      6.05 o 
  14   3  -6       59.23       43.87     11.87 o 
  15   3  -6        9.64       27.11      7.32 o 
  16   3  -6      106.88       96.00     10.54 o 
  17   3  -6        0.50       -2.81      6.74 o 
  18   3  -6       36.34       28.36      9.79 o 
  19   3  -6       27.26       21.76     10.48 o 
  20   3  -6      327.68      262.46     22.22 o 
  21   3  -6        3.97       -9.74      9.77 o 
  22   3  -6      275.77      231.60     21.68 o 
   0   4  -6     1989.65     1920.00     77.21 o 
   1   4  -6      254.35      222.20     16.15 o 
   2   4  -6      755.53      833.61     37.19 o 
   3   4  -6      227.39      205.55     15.79 o 
   4   4  -6      103.78      152.97     13.87 o 
   5   4  -6       68.69       58.22      9.63 o 
   6   4  -6      141.31      167.47     15.17 o 
   7   4  -6      145.78      133.23     14.09 o 
   8   4  -6      318.05      383.45     33.28 o 
   9   4  -6       65.46       54.81     14.07 o 
  10   4  -6      716.71      740.04     29.57 o 
  11   4  -6       97.49      105.87     14.22 o 
  12   4  -6     1107.85     1108.33     32.68 o 
  13   4  -6       59.57       72.32     13.70 o 
  14   4  -6      151.40      163.62     15.90 o 
  15   4  -6       65.54       88.01     12.12 o 
  16   4  -6       97.30      124.88     14.33 o 
  17   4  -6        0.58        8.79     10.61 o 
  18   4  -6       18.55       28.31     10.74 o 
   0   5  -6      702.30      783.36     90.12 o 
   1   5  -6       14.97       13.05     10.70 o 
   2   5  -6      398.55      495.43     32.82 o 
   3   5  -6       22.26       14.37      9.29 o 
   4   5  -6       22.66       45.61     10.82 o 
   5   5  -6        6.22       15.48     10.08 o 
   6   5  -6       97.29      121.33     18.05 o 
   7   5  -6        9.91       27.35      9.92 o 
   8   5  -6       57.03       53.96     12.27 o 
   9   5  -6        8.14       18.01      9.84 o 
  10   5  -6      280.45      331.03     27.08 o 
  11   5  -6       29.24       23.84     11.25 o 
  12   5  -6      465.42      454.79     28.65 o 
   2   0  -5     2803.85     3303.97     85.52 o 
   4   0  -5        7.99        8.38      2.24 o 
   6   0  -5     1793.69     2012.28     55.88 o 
   8   0  -5       14.01       28.18      6.15 o 
  10   0  -5     3375.30     4042.14    103.09 o 
  12   0  -5     3146.51     3672.73     68.79 o 
  14   0  -5      694.61      603.05     24.15 o 
  16   0  -5      518.09      509.65     21.58 o 
  18   0  -5     4309.86     4769.97    106.44 o 
  20   0  -5        9.05        9.41      7.69 o 
  22   0  -5       12.23        1.03      7.77 o 
  24   0  -5      475.17      562.86     34.88 o 
  26   0  -5       60.33       49.12     22.19 o 
   1   1  -5      602.37      503.11     11.57 o 
   2   1  -5     3749.17     4241.27     52.91 o 
   3   1  -5      103.84       95.48      5.33 o 
   4   1  -5     2159.07     2618.76     39.93 o 
   5   1  -5      392.07      289.37     10.46 o 
   6   1  -5      503.23      556.67     12.72 o 
   7   1  -5      178.78      163.14      8.55 o 
   8   1  -5      388.69      521.02     14.28 o 
   9   1  -5      125.34      112.60      6.80 o 
  10   1  -5     1879.41     2046.48     33.38 o 
  11   1  -5      195.35      168.65      8.46 o 
  12   1  -5       95.64      105.81      7.02 o 
  13   1  -5      227.64      190.15      9.06 o 
  14   1  -5     1941.03     2071.69     36.19 o 
  15   1  -5      237.32      204.93     16.16 o 
  16   1  -5      567.71      580.11     17.78 o 
  17   1  -5       90.46       87.92      8.52 o 
  18   1  -5     1201.18     1189.89     29.37 o 
  19   1  -5       10.41       10.95      5.32 o 
  20   1  -5      129.35      163.90     13.85 o 
  21   1  -5      189.91      155.89     12.63 o 
  22   1  -5       62.88       85.74     10.86 o 
  23   1  -5        0.56       -2.81      6.78 o 
  24   1  -5      159.50      153.50     14.89 o 
  25   1  -5       16.28        5.28      7.73 o 
  26   1  -5      162.81      166.96     15.99 o 
  27   1  -5        1.48        1.49     11.89 o 
   1   2  -5       15.97       16.08      3.75 o 
   2   2  -5     5743.60     6481.45     79.88 o 
   3   2  -5      261.31      215.92      8.09 o 
   4   2  -5      262.26      328.18     13.01 o 
   5   2  -5      253.31      187.29     10.34 o 
   6   2  -5      217.10      212.75     11.11 o 
   7   2  -5      611.08      546.75     17.20 o 
   8   2  -5      212.76      285.97     13.22 o 
   9   2  -5       64.22       47.96      6.14 o 
  10   2  -5      276.33      264.03     13.16 o 
  11   2  -5       10.99        7.65      4.77 o 
  12   2  -5      807.77      794.53     23.20 o 
  13   2  -5      102.89      108.77      8.72 o 
  14   2  -5     1944.92     2098.06     41.80 o 
  15   2  -5       49.66       51.39      7.11 o 
  16   2  -5      295.30      293.00     16.22 o 
  17   2  -5      192.83      188.88     14.67 o 
  18   2  -5      380.75      320.69     19.79 o 
  19   2  -5       55.05       42.73     12.99 o 
  20   2  -5        0.85       10.25      6.77 o 
  21   2  -5        4.39        1.92      8.77 o 
  22   2  -5       11.82       16.37      8.05 o 
  23   2  -5       26.96       19.64      8.09 o 
  24   2  -5      149.85      128.54     16.51 o 
  25   2  -5        5.72       12.36      9.78 o 
   1   3  -5      398.17      349.06     13.43 o 
   2   3  -5     1002.08      990.88     34.92 o 
   3   3  -5       29.26       25.63      5.78 o 
   4   3  -5       36.60       27.76      6.52 o 
   5   3  -5       80.39       87.57      8.78 o 
   6   3  -5      326.13      365.76     16.56 o 
   7   3  -5       90.56       75.84      8.41 o 
   8   3  -5       20.55       20.15      5.96 o 
   9   3  -5       34.38       32.64      6.59 o 
  10   3  -5      134.31      134.51     11.17 o 
  11   3  -5      113.37      108.24     10.37 o 
  12   3  -5       87.80       81.16     10.00 o 
  13   3  -5        7.31        6.91      5.57 o 
  14   3  -5      743.88      713.29     25.13 o 
  15   3  -5       22.99       21.81      6.65 o 
  16   3  -5       17.06        8.52      7.03 o 
  17   3  -5       51.94       52.30     10.51 o 
  18   3  -5      581.37      647.89     34.43 o 
  19   3  -5        2.97       -5.37      7.25 o 
  20   3  -5        2.21        2.50      8.60 o 
  21   3  -5       46.18       46.89     11.85 o 
  22   3  -5        2.61       -8.33      9.31 o 
  23   3  -5       13.00       19.59     13.72 o 
   1   4  -5      168.33      169.86     14.00 o 
   2   4  -5      583.40      567.49     26.20 o 
   3   4  -5       32.35       25.61      7.83 o 
   4   4  -5       54.64       65.43      9.62 o 
   5   4  -5       12.44       16.05      7.56 o 
   6   4  -5       56.90       49.71     16.53 o 
   7   4  -5       89.02       95.86     14.37 o 
   8   4  -5       62.76       57.59     16.36 o 
   9   4  -5        2.12        5.94      6.52 o 
  10   4  -5      630.52      656.87     28.67 o 
  11   4  -5       56.34       55.48      9.36 o 
  12   4  -5       12.66       23.63      7.73 o 
  13   4  -5       47.26       62.73     10.02 o 
  14   4  -5      279.01      260.18     22.77 o 
  15   4  -5       13.40       29.52     11.55 o 
  16   4  -5       46.34       50.25     17.10 o 
  17   4  -5        2.59       14.36     10.20 o 
  18   4  -5      489.91      475.66     31.32 o 
  19   4  -5        7.19       12.37     11.62 o 
   1   5  -5        0.97       10.61     12.79 o 
   2   5  -5      244.41      232.32     23.25 o 
   3   5  -5       41.99       48.87     12.93 o 
   4   5  -5       13.39        9.93      9.44 o 
   5   5  -5       49.50       63.78     13.48 o 
   6   5  -5       37.76       35.53     11.36 o 
   7   5  -5       90.00       88.53     15.29 o 
   8   5  -5       45.00       39.25     11.52 o 
   9   5  -5       11.45       22.68      9.94 o 
  10   5  -5      126.70      108.75     14.97 o 
  11   5  -5        0.69       17.50     10.15 o 
  12   5  -5       12.63       15.22     10.58 o 
  13   5  -5       50.55       74.57     14.55 o 
   0   0  -4     2409.98     2928.00     52.75 o 
   2   0  -4     2804.55     3542.31     88.55 o 
   4   0  -4     1525.44     1803.08     45.24 o 
   6   0  -4    20768.15    24743.07    529.79 o 
   8   0  -4       79.27       76.63      9.51 o 
  10   0  -4     1151.31     1217.31     33.08 o 
  12   0  -4     3766.50     4433.72     79.70 o 
  14   0  -4     2636.58     2838.13     57.71 o 
  16   0  -4     2088.73     2244.48     90.61 o 
  18   0  -4     6671.48     7126.04    148.54 o 
  20   0  -4      229.32      248.66     27.28 o 
  22   0  -4      610.44      732.64     35.48 o 
  24   0  -4       64.32       59.07     12.40 o 
  26   0  -4     1611.51     1772.08     59.50 o 
   0   1  -4     4320.94     4765.31     81.57 o 
   1   1  -4      760.95      551.23     11.42 o 
   2   1  -4      440.06      454.10     10.09 o 
   3   1  -4       76.92       58.81      4.06 o 
   4   1  -4      489.98      528.66     11.79 o 
   5   1  -4      140.16      126.42      5.86 o 
   6   1  -4    11604.23    13405.70    177.96 o 
   7   1  -4      515.51      455.32     11.10 o 
   8   1  -4      529.74      630.16     13.94 o 
   9   1  -4       94.36       81.37      5.59 o 
  10   1  -4       10.09        7.72      2.67 o 
  11   1  -4       81.23       64.75      5.10 o 
  12   1  -4      705.84      670.00     14.81 o 
  13   1  -4      233.27      201.15     10.71 o 
  14   1  -4     4161.14     4560.67     64.79 o 
  15   1  -4      245.94      212.51     10.90 o 
  16   1  -4      395.14      428.38     15.59 o 
  17   1  -4       14.27       16.69      4.91 o 
  18   1  -4     2984.03     2937.06     52.57 o 
  19   1  -4       38.53       35.05      6.31 o 
  20   1  -4      425.88      440.92     20.11 o 
  21   1  -4      140.34      128.93     12.20 o 
  22   1  -4        2.75       10.95      5.84 o 
  23   1  -4       16.94       13.31      6.91 o 
  24   1  -4      115.83      123.40     14.47 o 
  25   1  -4        1.00        9.85      7.87 o 
  26   1  -4     1775.39     1856.10     71.97 o 
  27   1  -4        6.67       11.48      8.90 o 
   0   2  -4      756.62      724.48     24.52 o 
   1   2  -4      136.92      134.37      6.18 o 
   2   2  -4     1909.87     2150.43     32.80 o 
   3   2  -4      564.66      454.87     13.53 o 
   4   2  -4     3623.20     4423.33     66.75 o 
   5   2  -4      294.70      264.91     11.58 o 
   6   2  -4     6168.58     6808.46     96.83 o 
   7   2  -4      945.88      811.66     27.07 o 
   8   2  -4       55.39       50.66      6.10 o 
   9   2  -4       85.79       71.41      7.17 o 
  10   2  -4      234.74      241.51     13.14 o 
  11   2  -4       25.11       15.63      3.55 o 
  12   2  -4      625.33      638.91     17.70 o 
  13   2  -4       36.58       33.40      5.50 o 
  14   2  -4     1685.14     1778.55     36.72 o 
  15   2  -4      179.70      171.17     14.90 o 
  16   2  -4      686.73      750.93     23.14 o 
  17   2  -4       12.29       13.71      5.89 o 
  18   2  -4     1933.91     1771.10     70.73 o 
  19   2  -4      157.91      151.66     16.13 o 
  20   2  -4      211.08      213.81     16.41 o 
  21   2  -4        1.67        2.76      6.54 o 
  22   2  -4        4.63        3.10      6.27 o 
  23   2  -4       24.04       13.36      9.67 o 
  24   2  -4      239.59      261.34     21.92 o 
  25   2  -4       11.04       10.84     13.47 o 
  26   2  -4      685.08      673.70     38.17 o 
   0   3  -4     1255.89     1385.81     34.38 o 
   1   3  -4      364.11      286.12     12.08 o 
   2   3  -4      989.03     1023.19     24.73 o 
   3   3  -4       24.75       19.64      6.46 o 
   4   3  -4      538.43      483.90     17.27 o 
   5   3  -4       83.58      109.30     10.39 o 
   6   3  -4     7795.66     8281.91    121.14 o 
   7   3  -4      424.58      361.95     16.55 o 
   8   3  -4      105.24      132.96     10.87 o 
   9   3  -4       92.50       89.78      9.15 o 
  10   3  -4      353.34      464.67     23.35 o 
  11   3  -4      112.70      106.14      9.17 o 
  12   3  -4      261.42      270.08     14.17 o 
  13   3  -4        8.12       14.65      6.59 o 
  14   3  -4     1252.40     1330.65     32.42 o 
  15   3  -4       53.54       64.44      9.52 o 
  16   3  -4      291.63      290.08     19.04 o 
  17   3  -4       12.98        2.68      8.27 o 
  18   3  -4     1866.74     1907.00     53.58 o 
  19   3  -4       81.04       88.75     13.09 o 
  20   3  -4       50.99       40.69     10.98 o 
  21   3  -4       92.72       96.33     14.38 o 
  22   3  -4       26.26       37.10     11.24 o 
  23   3  -4        8.07       -1.76      9.92 o 
   0   4  -4      657.63      732.31     47.44 o 
   1   4  -4       90.91       86.37     11.90 o 
   2   4  -4      273.21      312.81     17.73 o 
   3   4  -4       30.15       35.94      8.10 o 
   4   4  -4        3.94        4.02      8.28 o 
   5   4  -4       44.14       57.02     12.11 o 
   6   4  -4     1417.32     1320.68     42.97 o 
   7   4  -4      134.59      130.28     13.21 o 
   8   4  -4       16.61       37.56      8.21 o 
   9   4  -4       81.24       75.16      9.58 o 
  10   4  -4        5.11       12.59      6.56 o 
  11   4  -4       16.11       19.10      7.08 o 
  12   4  -4      466.88      491.98     23.35 o 
  13   4  -4        8.81       18.90      6.97 o 
  14   4  -4      497.83      537.25     27.33 o 
  15   4  -4       41.94       31.73      9.17 o 
  16   4  -4      243.60      233.87     27.99 o 
  17   4  -4        0.26       10.93      9.83 o 
  18   4  -4      420.02      341.50     26.43 o 
  19   4  -4        5.94       10.48     10.17 o 
  20   4  -4       70.47       82.53     14.71 o 
   0   5  -4      330.82      334.26     45.39 o 
   1   5  -4       30.37       39.48     12.48 o 
   2   5  -4       45.19       75.36     14.04 o 
   3   5  -4       37.99       60.46     14.64 o 
   4   5  -4        3.76        1.05     11.43 o 
   5   5  -4      129.87      112.53     17.12 o 
   6   5  -4      459.28      438.60     25.93 o 
   7   5  -4      162.26      146.37     16.55 o 
   8   5  -4        8.91        8.53      9.01 o 
   9   5  -4        8.34       -0.39     10.97 o 
  10   5  -4        1.90        8.98     11.29 o 
  11   5  -4        2.20       -0.65      9.54 o 
  12   5  -4      164.82      167.35     17.36 o 
  13   5  -4       50.41       65.93     14.24 o 
  14   5  -4       71.88       52.51     21.30 o 
   2   0  -3     2541.05     2941.40     56.78 o 
   4   0  -3     4984.77     5819.82    131.58 o 
   6   0  -3      225.90      290.88     14.33 o 
   8   0  -3     2342.15     2714.21     58.05 o 
  10   0  -3     1079.83     1333.91     35.38 o 
  12   0  -3     1120.93     1141.54     32.85 o 
  14   0  -3        1.97        4.02      3.61 o 
  16   0  -3        0.42       11.32      6.15 o 
  18   0  -3      104.71      132.08     14.65 o 
  20   0  -3      782.48      806.44     32.96 o 
  22   0  -3       11.49       19.50      8.52 o 
  24   0  -3     1851.82     1709.44     76.14 o 
  26   0  -3       20.50       35.99     11.65 o 
  28   0  -3       88.37      171.66     26.04 o 
   1   1  -3     1242.65      855.62     14.57 o 
   2   1  -3     1533.86     1850.82     26.44 o 
   3   1  -3        5.77        3.77      1.77 o 
   4   1  -3     5048.63     5911.71     74.24 o 
   5   1  -3      442.11      354.02      8.53 o 
   6   1  -3      767.90      933.65     16.67 o 
   7   1  -3      654.74      534.69     11.80 o 
   8   1  -3     4718.37     5743.95     74.75 o 
   9   1  -3      118.53      103.07      5.83 o 
  10   1  -3      249.20      301.32      9.23 o 
  11   1  -3       49.30       39.45      4.34 o 
  12   1  -3     3384.50     3557.35     48.34 o 
  13   1  -3      125.69      124.19      6.63 o 
  14   1  -3      106.29      117.98      7.81 o 
  15   1  -3      210.27      174.54      9.75 o 
  16   1  -3     1601.34     1585.72     33.38 o 
  17   1  -3      100.61       89.25      8.61 o 
  18   1  -3      302.63      324.35     16.36 o 
  19   1  -3      144.77      112.87     10.23 o 
  20   1  -3      617.68      664.32     25.72 o 
  21   1  -3       60.07       63.82      8.64 o 
  22   1  -3       86.17       62.22      8.54 o 
  23   1  -3       80.20       63.57      8.73 o 
  24   1  -3     1081.99     1069.92     31.35 o 
  25   1  -3       14.67        8.91      7.98 o 
  26   1  -3       44.56       31.93      9.45 o 
  27   1  -3       19.57       21.09      9.85 o 
   1   2  -3      145.78      111.68      5.59 o 
   2   2  -3       75.04       90.53      4.68 o 
   3   2  -3      174.16      110.13      7.41 o 
   4   2  -3     6649.60     7638.58    107.63 o 
   5   2  -3      429.60      379.15     12.68 o 
   6   2  -3       27.82       27.10      4.43 o 
   7   2  -3      525.01      458.87     15.48 o 
   8   2  -3      930.16      845.40     20.63 o 
   9   2  -3       94.26       76.57      6.13 o 
  10   2  -3       33.05       49.83      5.36 o 
  11   2  -3       47.08       45.60      5.00 o 
  12   2  -3     2193.67     2331.45     35.97 o 
  13   2  -3       48.38       43.27      5.09 o 
  14   2  -3        9.03       15.09      4.07 o 
  15   2  -3       69.04       69.09      8.07 o 
  16   2  -3      993.18      995.64     28.61 o 
  17   2  -3       30.27       34.63      6.93 o 
  18   2  -3       57.74       60.85      8.90 o 
  19   2  -3       79.33       85.50     10.63 o 
  20   2  -3       91.41       96.73     11.02 o 
  21   2  -3        1.42        1.53      6.41 o 
  22   2  -3       18.47       13.40      8.20 o 
  23   2  -3       91.34       85.03     13.33 o 
  24   2  -3     1382.39     1427.56     47.12 o 
  25   2  -3        0.10        7.15      9.01 o 
  26   2  -3       67.91       59.59     21.73 o 
   1   3  -3      235.85      185.58      8.58 o 
   2   3  -3      215.42      219.78     10.05 o 
   3   3  -3        4.71        0.65      3.80 o 
   4   3  -3      584.50      522.73     17.51 o 
   5   3  -3        3.79       11.40      4.82 o 
   6   3  -3       11.85       16.32      5.19 o 
   7   3  -3      222.14      207.71     12.53 o 
   8   3  -3     1000.65     1007.42     25.50 o 
   9   3  -3      284.06      226.47     12.53 o 
  10   3  -3        5.19       11.32      4.79 o 
  11   3  -3        2.81        6.18      4.84 o 
  12   3  -3     1353.88     1358.01     29.29 o 
  13   3  -3       40.60       38.83      6.95 o 
  14   3  -3       83.26       95.48     10.30 o 
  15   3  -3       37.94       41.91      8.34 o 
  16   3  -3      136.70      143.51     13.14 o 
  17   3  -3        7.60        5.14      8.81 o 
  18   3  -3       14.95       10.49     12.02 o 
  19   3  -3      101.50       95.08     13.73 o 
  20   3  -3      223.78      224.71     21.40 o 
  21   3  -3       90.84      105.48     14.77 o 
  22   3  -3       33.38       38.26     11.15 o 
  23   3  -3        2.12       14.55     10.47 o 
  24   3  -3      778.87      738.46     40.53 o 
   1   4  -3        2.67       11.55      5.54 o 
   2   4  -3        6.61        8.30      5.94 o 
   3   4  -3       65.56       52.84     10.97 o 
   4   4  -3      688.87      661.11     31.72 o 
   5   4  -3       32.40       45.87      8.41 o 
   6   4  -3        1.79       16.03      6.72 o 
   7   4  -3       51.12       65.60     12.81 o 
   8   4  -3     1074.95     1124.39     30.51 o 
   9   4  -3      210.47      158.84     13.42 o 
  10   4  -3       21.14       29.08      7.91 o 
  11   4  -3       19.75       28.45      7.62 o 
  12   4  -3       66.88       51.49      9.03 o 
  13   4  -3       12.62       25.38      7.65 o 
  14   4  -3       75.11       83.99     11.63 o 
  15   4  -3       18.03       26.25      8.89 o 
  16   4  -3       20.02        9.18      8.35 o 
  17   4  -3        1.63       16.64      9.31 o 
  18   4  -3       25.04       27.98     10.41 o 
  19   4  -3        4.98       24.48     10.92 o 
  20   4  -3      316.02      348.90     27.78 o 
   1   5  -3        1.79       16.60     13.51 o 
   2   5  -3        9.72       15.25     10.73 o 
   3   5  -3       14.00       21.27     10.09 o 
   4   5  -3      179.96      171.92     23.02 o 
   5   5  -3      106.10      140.76     18.20 o 
   6   5  -3       14.99       39.15     11.49 o 
   7   5  -3      130.61       99.34     16.30 o 
   8   5  -3      399.55      440.14     31.18 o 
   9   5  -3        0.78       10.98      9.34 o 
  10   5  -3        1.03        4.39      9.60 o 
  11   5  -3       44.99       35.75     11.10 o 
  12   5  -3       51.34       40.41     11.58 o 
  13   5  -3       22.04       10.14      9.84 o 
  14   5  -3       25.07       16.66     12.57 o 
   2   0  -2     9799.21    11676.93    250.60 o 
   4   0  -2      564.61      720.75     32.68 o 
   6   0  -2    19980.77    23906.65    417.14 o 
   8   0  -2     5091.35     6067.81    114.69 o 
  10   0  -2     2826.25     3847.09     78.74 o 
  12   0  -2     4316.20     4861.75    100.42 o 
  14   0  -2     1074.97      957.01     31.08 o 
  16   0  -2       23.49       27.62      6.72 o 
  18   0  -2     3863.44     4009.62     92.54 o 
  20   0  -2       33.30       25.53      7.64 o 
  22   0  -2       70.77       81.70     12.96 o 
  24   0  -2      323.95      330.84     27.56 o 
  26   0  -2     1554.31     1481.92     53.94 o 
  28   0  -2       19.73       33.44     13.43 o 
   0   1  -2    35460.35    43287.05    664.10 o 
   1   1  -2     3561.37     2568.04     34.24 o 
   2   1  -2     2249.37     2666.53     38.84 o 
   3   1  -2      683.70      474.78     10.89 o 
   4   1  -2     4653.11     5661.83     70.99 o 
   5   1  -2     1188.95      929.34     15.87 o 
   6   1  -2    10005.36    11418.88    139.30 o 
   7   1  -2      694.28      559.91     17.70 o 
   8   1  -2     3094.12     3630.51     46.40 o 
   9   1  -2      289.62      234.90      7.74 o 
  10   1  -2        9.59        8.84      2.36 o 
  11   1  -2      114.68      104.80      5.73 o 
  12   1  -2     2688.88     2864.45     42.60 o 
  13   1  -2      381.91      332.97     10.12 o 
  14   1  -2     2583.62     2849.06     44.19 o 
  15   1  -2       21.71       11.83      3.80 o 
  16   1  -2      164.98      166.75     11.07 o 
  17   1  -2      277.23      227.81     13.43 o 
  18   1  -2     3103.23     3012.52     78.27 o 
  19   1  -2       43.59       40.35      6.74 o 
  20   1  -2     1295.28     1405.69     33.11 o 
  21   1  -2       10.10        9.70      5.62 o 
  22   1  -2       36.05       31.44      6.89 o 
  23   1  -2       79.49       72.14      9.18 o 
  24   1  -2      243.45      230.17     16.27 o 
  25   1  -2       24.77       21.90      7.33 o 
  26   1  -2     1385.03     1451.08     58.63 o 
  27   1  -2        4.13        7.22      8.41 o 
   0   2  -2     2750.20     2839.08     62.18 o 
   1   2  -2       47.30       30.26      3.37 o 
   2   2  -2     2276.46     2662.72     38.50 o 
   3   2  -2       54.89       43.45      4.85 o 
   4   2  -2     2627.99     2996.73     47.19 o 
   5   2  -2      312.68      270.19     12.49 o 
   6   2  -2    15901.41    18476.59    242.48 o 
   7   2  -2      390.35      358.11     12.01 o 
   8   2  -2     2106.86     2304.22     33.26 o 
   9   2  -2       35.75       23.74      3.54 o 
  10   2  -2       18.41       34.68      4.11 o 
  11   2  -2       24.03       27.94      4.12 o 
  12   2  -2     3676.99     3943.28     53.70 o 
  13   2  -2        0.98        3.20      3.33 o 
  14   2  -2     2637.65     2891.77     43.00 o 
  15   2  -2       59.30       54.92      6.13 o 
  16   2  -2       40.70       52.44      6.33 o 
  17   2  -2       46.66       28.06      6.75 o 
  18   2  -2     2176.94     2204.40     49.06 o 
  19   2  -2       69.85       65.32      9.47 o 
  20   2  -2      671.88      736.48     28.64 o 
  21   2  -2       21.39       19.35      8.19 o 
  22   2  -2      171.67      164.42     16.49 o 
  23   2  -2       32.02       20.09      8.75 o 
  24   2  -2      265.36      278.09     23.19 o 
  25   2  -2       45.91       39.55     11.12 o 
  26   2  -2      913.06      906.36     54.80 o 
   0   3  -2     2712.94     2690.06     64.78 o 
   1   3  -2        4.75        2.71      3.12 o 
   2   3  -2       57.32       55.39      6.32 o 
   3   3  -2       37.99       38.08      5.82 o 
   4   3  -2       86.81       91.62      9.78 o 
   5   3  -2        2.25        2.48      4.07 o 
   6   3  -2     4650.29     4772.29     74.39 o 
   7   3  -2      151.94      161.08     11.04 o 
   8   3  -2       33.06       31.57      5.53 o 
   9   3  -2      373.91      293.82     13.66 o 
  10   3  -2       58.22       74.19      7.52 o 
  11   3  -2      197.43      165.32     12.06 o 
  12   3  -2      938.12      861.58     24.82 o 
  13   3  -2       42.39       26.15      6.66 o 
  14   3  -2      307.89      295.72     16.17 o 
  15   3  -2       45.43       40.25      8.13 o 
  16   3  -2        9.25       -6.46      6.05 o 
  17   3  -2        6.88        4.87      6.88 o 
  18   3  -2     1101.54     1072.23     37.91 o 
  19   3  -2      246.70      226.08     20.30 o 
  20   3  -2      228.32      195.13     19.10 o 
  21   3  -2       52.64       62.70     19.57 o 
  22   3  -2       73.31       97.00     14.29 o 
  23   3  -2        8.21       12.59     11.98 o 
  24   3  -2      116.06      118.17     17.50 o 
   0   4  -2      949.19      905.25     37.16 o 
   1   4  -2       87.71       96.84     11.37 o 
   2   4  -2        6.73        9.89      8.86 o 
   3   4  -2        3.98       10.32      8.76 o 
   4   4  -2       50.31       47.59      8.18 o 
   5   4  -2      105.85       90.08     11.28 o 
   6   4  -2     1321.00     1183.93     30.84 o 
   7   4  -2      204.59      204.15     14.56 o 
   8   4  -2      508.85      575.17     28.94 o 
   9   4  -2       65.09       48.74      8.67 o 
  10   4  -2       78.27       81.48     10.14 o 
  11   4  -2      176.47      180.89     14.42 o 
  12   4  -2      398.45      388.29     20.35 o 
  13   4  -2       60.34       54.87      9.58 o 
  14   4  -2      388.34      429.52     22.24 o 
  15   4  -2        8.04       -1.07      7.81 o 
  16   4  -2       44.56       51.94     12.34 o 
  17   4  -2        9.05        6.07      9.58 o 
  18   4  -2      456.24      435.37     29.95 o 
  19   4  -2      118.32      103.64     20.46 o 
  20   4  -2      163.34      137.33     21.25 o 
   0   5  -2      386.69      400.08     70.71 o 
   1   5  -2       15.61       12.68     10.05 o 
   2   5  -2       26.91       43.10     11.86 o 
   3   5  -2       14.59        9.24      9.83 o 
   4   5  -2       33.15       18.17     10.76 o 
   5   5  -2      118.96      131.24     19.06 o 
   6   5  -2      904.27      795.65     54.58 o 
   7   5  -2      105.19       97.78     17.43 o 
   8   5  -2      148.61      140.77     18.07 o 
   9   5  -2        1.03        8.25     10.04 o 
  10   5  -2       25.09       33.58     20.53 o 
  11   5  -2       22.78       36.67     10.02 o 
  12   5  -2      171.38      150.02     28.03 o 
  13   5  -2       25.36       25.44     10.59 o 
  14   5  -2      147.82      150.47     19.66 o 
  15   5  -2        4.62       10.22     20.57 o 
   2   0  -1     2338.89     2813.50     63.49 o 
   4   0  -1     1781.39     2063.24     35.78 o 
   6   0  -1     1937.93     2348.84     47.64 o 
   8   0  -1      487.14      559.62     18.05 o 
  10   0  -1       49.14       30.76     12.70 o 
  12   0  -1      965.29     1043.75     42.27 o 
  14   0  -1      571.46      492.61     21.17 o 
  16   0  -1      126.05       96.36     11.54 o 
  18   0  -1     1878.17     2031.07     56.41 o 
  20   0  -1      412.41      492.24     29.06 o 
  22   0  -1      138.46      129.33     15.94 o 
  24   0  -1      277.92      296.82     25.47 o 
  26   0  -1       82.12       99.26     15.43 o 
  28   0  -1       43.71       45.44     14.55 o 
   1   1  -1     2445.38     1669.19     23.23 o 
   2   1  -1    14064.63    16827.12    215.86 o 
   3   1  -1     4469.41     3221.24     38.54 o 
   4   1  -1    10276.09    12354.52    147.48 o 
   5   1  -1     1328.64      980.62     16.05 o 
   6   1  -1      255.29      290.45      8.82 o 
   7   1  -1      408.54      323.92      7.94 o 
   8   1  -1     2405.88     2691.23     35.96 o 
   9   1  -1      180.16      162.04      6.56 o 
  10   1  -1     1440.96     1613.29     24.64 o 
  11   1  -1      292.23      222.28      7.92 o 
  12   1  -1      415.50      442.71     11.21 o 
  13   1  -1      202.06      131.68      6.50 o 
  14   1  -1     2535.75     2695.61     92.81 o 
  15   1  -1       95.08       80.93      6.67 o 
  16   1  -1      109.21       85.52      8.12 o 
  17   1  -1      142.18      124.30     10.18 o 
  18   1  -1     1044.83      985.29     25.54 o 
  19   1  -1        2.89        3.68      4.81 o 
  20   1  -1      194.29      214.91     19.36 o 
  21   1  -1       17.66        7.26      5.74 o 
  22   1  -1       60.79       74.23      9.24 o 
  23   1  -1       54.35       54.53      8.13 o 
  24   1  -1      573.95      574.75     25.33 o 
  25   1  -1       24.70       20.25      7.28 o 
  26   1  -1       45.51       40.82      8.27 o 
  27   1  -1       10.67       22.78      8.18 o 
  28   1  -1       56.40       30.05     18.00 o 
   1   2  -1      201.15      160.90      5.77 o 
   2   2  -1     2076.53     2205.55     32.98 o 
   3   2  -1        2.91        7.93      2.18 o 
   4   2  -1      394.86      432.11     10.36 o 
   5   2  -1      615.75      483.10     14.16 o 
   6   2  -1       64.11       98.37      5.28 o 
   7   2  -1       88.77       82.74      5.16 o 
   8   2  -1      383.66      424.95     10.90 o 
   9   2  -1       13.76       12.85      3.21 o 
  10   2  -1      443.12      417.38     11.78 o 
  11   2  -1      126.18      123.93      8.22 o 
  12   2  -1      984.69     1046.15     20.38 o 
  13   2  -1       47.68       52.44      5.34 o 
  14   2  -1     2574.62     2796.59     51.50 o 
  15   2  -1       81.25       76.20      7.11 o 
  16   2  -1      550.02      574.77     19.58 o 
  17   2  -1       53.63       57.57      7.50 o 
  18   2  -1      559.87      529.91     20.43 o 
  19   2  -1       26.25       32.95      7.33 o 
  20   2  -1       85.80       60.58     12.54 o 
  21   2  -1       13.21        8.20      7.36 o 
  22   2  -1        7.44       13.21      8.02 o 
  23   2  -1       21.30       29.86      9.25 o 
  24   2  -1      232.50      251.84     21.91 o 
  25   2  -1       91.45       88.86     14.54 o 
  26   2  -1       47.57       46.68     12.64 o 
   1   3  -1       36.77       33.30      4.51 o 
   2   3  -1     1036.14     1003.37     20.39 o 
   3   3  -1       28.93       27.77      4.12 o 
   4   3  -1      663.80      641.23     15.54 o 
   5   3  -1       16.40       25.29      3.69 o 
   6   3  -1      201.55      219.05     12.60 o 
   7   3  -1       35.44       40.41      5.60 o 
   8   3  -1      335.17      311.27     13.02 o 
   9   3  -1      300.28      225.28     13.48 o 
  10   3  -1      249.87      233.99     13.94 o 
  11   3  -1      378.09      358.38     19.73 o 
  12   3  -1      345.20      352.13     17.15 o 
  13   3  -1       46.90       38.40      7.06 o 
  14   3  -1      713.54      685.84     23.70 o 
  15   3  -1       19.56       18.85      6.81 o 
  16   3  -1       14.01        5.91      6.43 o 
  17   3  -1      170.94      152.29     16.09 o 
  18   3  -1      944.31      937.10     36.91 o 
  19   3  -1      102.24      113.31     14.73 o 
  20   3  -1       78.50       69.31     12.19 o 
  21   3  -1       28.09       24.31      9.65 o 
  22   3  -1        6.80       19.69      9.29 o 
  23   3  -1       60.88       66.63     13.20 o 
  24   3  -1      340.25      323.54     26.99 o 
   1   4  -1        7.80        5.65      7.52 o 
   2   4  -1      801.59      823.51     27.37 o 
   3   4  -1       57.72       52.54      7.52 o 
   4   4  -1      128.17      147.28     11.83 o 
   5   4  -1       77.67       84.72      9.52 o 
   6   4  -1      326.65      360.58     18.31 o 
   7   4  -1       93.79       81.34      9.87 o 
   8   4  -1      455.78      499.37     21.77 o 
   9   4  -1      114.34      115.94     11.48 o 
  10   4  -1      511.26      578.54     23.76 o 
  11   4  -1      113.03      116.66     12.21 o 
  12   4  -1       38.64       18.76      7.39 o 
  13   4  -1        8.46       16.57     10.37 o 
  14   4  -1       49.37       30.08      8.19 o 
  15   4  -1       19.37       21.51      8.61 o 
  16   4  -1       10.32       21.20     10.11 o 
  17   4  -1       36.85       43.19     11.75 o 
  18   4  -1      375.74      358.51     27.23 o 
  19   4  -1       83.25      101.23     16.01 o 
  20   4  -1       85.14      125.47     16.76 o 
   1   5  -1       36.39       38.47     12.67 o 
   2   5  -1      211.22      199.26     21.07 o 
   3   5  -1       26.93       16.23     10.89 o 
   4   5  -1       39.60       24.40     14.60 o 
   5   5  -1      116.92      115.69     17.18 o 
   6   5  -1      111.02      138.88     25.49 o 
   7   5  -1       21.54       27.92     12.96 o 
   8   5  -1       91.92       81.89     15.03 o 
   9   5  -1        0.36        2.09     14.03 o 
  10   5  -1      152.92      202.07     21.56 o 
  11   5  -1       25.62       39.69     11.89 o 
  12   5  -1       13.97        7.82     11.53 o 
  13   5  -1       24.67       15.12     10.98 o 
  14   5  -1       17.86       -8.78     14.88 o 
  15   5  -1        1.88       -3.71      9.83 o 
   2   0   0        2.22        7.26      1.15 o 
   4   0   0     8688.51    10766.72    189.43 o 
   6   0   0       14.07       21.04      3.61 o 
   8   0   0    13362.38    16046.72    284.99 o 
  10   0   0        5.06       -1.35      3.17 o 
  12   0   0    24588.01    29635.65    522.34 o 
  14   0   0       48.72       27.53      6.56 o 
  16   0   0       85.82      104.78     12.29 o 
  18   0   0       17.78       19.86      7.37 o 
  20   0   0     2464.30     2565.95    105.36 o 
  22   0   0        9.08        7.65      7.79 o 
  24   0   0     1091.93     1229.40     46.64 o 
  26   0   0       14.14       35.95     13.47 o 
  28   0   0      185.53      186.78     38.99 o 
   0   1   0    15240.24    18769.19    290.68 o 
   1   1   0     1102.09      657.38     10.19 o 
   2   1   0        1.40        7.23      1.42 o 
   3   1   0     7127.20     5298.50     61.12 o 
   4   1   0     5440.49     6401.03     73.56 o 
   5   1   0      499.72      325.40      7.37 o 
   6   1   0        5.99        6.16      1.80 o 
   7   1   0        2.96        4.94      1.82 o 
   8   1   0    11381.70    13642.11    153.80 o 
   9   1   0      293.42      256.33      9.91 o 
  10   1   0       18.14        7.63      2.35 o 
  11   1   0      420.84      323.50      9.75 o 
  12   1   0    10016.99    11089.10    129.11 o 
  13   1   0       74.12       57.58      4.44 o 
  14   1   0       17.52       18.63      3.01 o 
  15   1   0      211.45      165.65     10.69 o 
  16   1   0      145.55      180.13     11.42 o 
  17   1   0       39.81       36.40      6.18 o 
  18   1   0       11.53       16.05      5.10 o 
  19   1   0       28.99       24.13      5.83 o 
  20   1   0     1523.44     1641.96     55.19 o 
  21   1   0       31.29       28.69      6.81 o 
  22   1   0        2.68        4.49      5.25 o 
  23   1   0       52.59       51.61      8.02 o 
  24   1   0      842.57      801.31     29.38 o 
  25   1   0       25.95       25.37      7.81 o 
  26   1   0       20.55       15.11      7.54 o 
  27   1   0       18.20       19.95      8.59 o 
  28   1   0      169.74      213.96     17.88 o 
   0   2   0    15663.55    17075.27    269.79 o 
   1   2   0      235.58      234.32      7.10 o 
   2   2   0        1.42        3.45      2.41 o 
   3   2   0       69.65       44.99      3.90 o 
   4   2   0        0.91        4.73      2.02 o 
   5   2   0      356.24      260.03      8.46 o 
   6   2   0        6.52        9.42      2.40 o 
   7   2   0        2.31        3.53      2.33 o 
   8   2   0      129.44       81.33      5.30 o 
   9   2   0        0.14        1.31      2.44 o 
  10   2   0        4.49        4.90      2.74 o 
  11   2   0       84.55       98.45      8.21 o 
  12   2   0     5551.71     5532.48     83.15 o 
  13   2   0      227.23      214.93      9.83 o 
  14   2   0       55.00       45.93      5.25 o 
  15   2   0      149.43      115.80      8.58 o 
  16   2   0      418.75      485.90     19.01 o 
  17   2   0        0.79       -1.21      4.42 o 
  18   2   0        2.99       12.00      8.43 o 
  19   2   0      226.20      227.39     16.45 o 
  20   2   0     2603.84     2595.66     55.97 o 
  21   2   0        2.65        7.70      8.05 o 
  22   2   0        1.70       -3.51      7.29 o 
  23   2   0       10.34       19.28      9.67 o 
  24   2   0      494.86      455.83     29.47 o 
  25   2   0      162.45      133.25     16.51 o 
  26   2   0       11.25       23.32     10.15 o 
   0   3   0     9324.42    10118.79    169.31 o 
   1   3   0      126.87      103.55      7.17 o 
   2   3   0        1.28        6.58      3.72 o 
   3   3   0       29.49       16.15      3.44 o 
   4   3   0      384.70      390.55     11.51 o 
   5   3   0       55.97       46.43      4.72 o 
   6   3   0       17.17       13.32      3.44 o 
   7   3   0      290.32      268.17     14.11 o 
   8   3   0     1224.63     1183.26     30.63 o 
   9   3   0       64.53       64.61      8.08 o 
  10   3   0       13.18       12.05      5.56 o 
  11   3   0      830.24      734.51     22.71 o 
  12   3   0     6330.79     6687.91    102.67 o 
  13   3   0       41.55       46.02      7.78 o 
  14   3   0       17.31       24.40      6.57 o 
  15   3   0       19.85       23.94      7.52 o 
  16   3   0        0.32        8.76      7.86 o 
  17   3   0       58.72       52.91     10.68 o 
  18   3   0        5.29        7.09      8.32 o 
  19   3   0      188.75      155.86     17.12 o 
  20   3   0      935.36      857.53     38.81 o 
  21   3   0       40.68       37.84     12.42 o 
  22   3   0        1.37       32.74     15.13 o 
  23   3   0       77.73       73.50     13.72 o 
  24   3   0      684.03      748.96     40.33 o 
   0   4   0     4289.32     3999.37    124.47 o 
   1   4   0       18.16       18.25      7.01 o 
   2   4   0        2.06        6.70      5.23 o 
   3   4   0       49.54       73.07      9.34 o 
   4   4   0       63.34       85.91      9.57 o 
   5   4   0        0.16        5.77      5.37 o 
   6   4   0        1.36        5.12      5.47 o 
   7   4   0       24.96       31.88      7.44 o 
   8   4   0      846.74      920.35     27.43 o 
   9   4   0       77.15       55.57      9.15 o 
  10   4   0        7.16       12.23      6.66 o 
  11   4   0      108.14      106.07     11.85 o 
  12   4   0     1305.58     1181.00     32.52 o 
  13   4   0       31.89       16.91      7.09 o 
  14   4   0        3.02       16.69      7.39 o 
  15   4   0       38.08       40.47     13.72 o 
  16   4   0       20.52       13.31      9.39 o 
  17   4   0        2.56        5.67      9.36 o 
  18   4   0        0.27       13.49      9.87 o 
  19   4   0      170.61      172.55     19.08 o 
  20   4   0      506.46      569.29     35.26 o 
  21   4   0        0.91      -13.46     12.17 o 
   0   5   0     1132.67      931.88     60.25 o 
   1   5   0      101.59      121.23     19.41 o 
   2   5   0        0.52       21.82     10.38 o 
   3   5   0       29.54        9.30      9.51 o 
   4   5   0       65.29       96.61     15.32 o 
   5   5   0       34.63       35.77     11.53 o 
   6   5   0        0.10        9.26      9.48 o 
   7   5   0        3.72       10.93     15.98 o 
   8   5   0       77.18       78.89     14.96 o 
   9   5   0       14.33        4.70     12.65 o 
  10   5   0        8.97        8.29      9.81 o 
  11   5   0        6.98       40.55     12.84 o 
  12   5   0      483.83      483.43     27.88 o 
  13   5   0       89.82       92.65     17.42 o 
  14   5   0        5.44       11.50      9.29 o 
  15   5   0        0.01       11.58     10.18 o 
   2   0   1     2342.55     2852.37     38.07 o 
   4   0   1     1782.81     2084.86     32.50 o 
   6   0   1     1934.62     2301.27     41.64 o 
   8   0   1      489.42      571.51     20.08 o 
  10   0   1       44.78       24.94      6.56 o 
  12   0   1      966.13      994.97     30.70 o 
  14   0   1      573.99      516.04     24.65 o 
  16   0   1      125.20       79.96     11.58 o 
  18   0   1     1872.46     2001.51     56.11 o 
  20   0   1      410.65      468.08     28.83 o 
  22   0   1      138.12      141.20     16.88 o 
  24   0   1      277.26      263.65     24.41 o 
  26   0   1       82.59      110.76     20.24 o 
  28   0   1       43.60       26.43     15.42 o 
   1   1   1     2453.73     1663.43     24.67 o 
   2   1   1    14059.92    16764.60    184.09 o 
   3   1   1     4463.41     3197.06     36.53 o 
   4   1   1    10276.27    12305.56    129.21 o 
   5   1   1     1327.91      939.08     14.81 o 
   6   1   1      255.70      284.86      8.05 o 
   7   1   1      407.75      334.61      8.72 o 
   8   1   1     2409.85     2756.67     36.00 o 
   9   1   1      179.15      165.90      6.50 o 
  10   1   1     1438.04     1634.20     24.74 o 
  11   1   1      292.65      224.16      8.02 o 
  12   1   1      414.86      460.93     11.53 o 
  13   1   1      204.19      140.15      7.99 o 
  14   1   1     2534.77     2700.62     71.66 o 
  15   1   1       94.39       86.26      7.94 o 
  16   1   1      110.68      115.53      9.27 o 
  17   1   1      140.26      112.84      9.43 o 
  18   1   1     1049.99      974.55     29.62 o 
  19   1   1        2.93        8.36      4.98 o 
  20   1   1      193.67      205.14     13.89 o 
  21   1   1       17.99       26.70      6.00 o 
  22   1   1       61.49       73.92      9.04 o 
  23   1   1       54.90       32.20      7.50 o 
  24   1   1      575.92      589.01     25.49 o 
  25   1   1       24.48        5.91      7.35 o 
  26   1   1       44.94       43.89      9.50 o 
  27   1   1       10.65        3.03      7.96 o 
  28   1   1       57.28       54.20     12.43 o 
   1   2   1      196.30      162.04      6.49 o 
   2   2   1     2080.22     2268.30     28.98 o 
   3   2   1        3.25        3.99      1.86 o 
   4   2   1      391.16      448.57     12.62 o 
   5   2   1      620.97      475.81      9.93 o 
   6   2   1       67.54      107.80      5.40 o 
   7   2   1       90.06       82.37      5.01 o 
   8   2   1      380.16      414.71     10.68 o 
   9   2   1       13.12       18.54      3.38 o 
  10   2   1      447.02      419.65     11.70 o 
  11   2   1      123.90      126.22      7.16 o 
  12   2   1      986.41     1048.86     20.26 o 
  13   2   1       46.59       43.32      5.18 o 
  14   2   1     2572.46     2859.88     42.30 o 
  15   2   1       82.50       86.12      7.55 o 
  16   2   1      546.99      568.82     22.65 o 
  17   2   1       55.63       44.55      8.17 o 
  18   2   1      561.85      590.64     24.03 o 
  19   2   1       25.74       25.27      7.20 o 
  20   2   1       85.99      113.46     15.95 o 
  21   2   1       13.00       29.90      7.67 o 
  22   2   1        6.33       19.75      7.91 o 
  23   2   1       21.15       12.94      9.64 o 
  24   2   1      233.74      225.75     20.78 o 
  25   2   1       90.89       98.91     14.60 o 
  26   2   1       47.21       55.94     12.82 o 
   1   3   1       34.67       30.85      3.78 o 
   2   3   1     1034.78      978.91     17.65 o 
   3   3   1       30.49       22.07      3.82 o 
   4   3   1      663.72      623.90     13.46 o 
   5   3   1       17.54       26.01      4.66 o 
   6   3   1      200.63      228.65     10.79 o 
   7   3   1       33.95       34.07      5.29 o 
   8   3   1      337.62      314.98     13.07 o 
   9   3   1      298.74      247.26     14.92 o 
  10   3   1      246.64      255.76     12.27 o 
  11   3   1      381.56      352.60     17.24 o 
  12   3   1      344.03      336.45     17.11 o 
  13   3   1       44.57       38.13      8.79 o 
  14   3   1      714.86      716.24     24.23 o 
  15   3   1       18.41       18.47      6.19 o 
  16   3   1       14.16       22.85     10.48 o 
  17   3   1      172.32      168.26     19.19 o 
  18   3   1      942.41      969.39     36.47 o 
  19   3   1      101.16       91.77     13.99 o 
  20   3   1       78.63       84.99     13.54 o 
  21   3   1       28.34       25.38     12.31 o 
  22   3   1        5.92        9.21     10.24 o 
  23   3   1       61.32       54.29     13.50 o 
  24   3   1      341.01      373.45     28.83 o 
   1   4   1        9.11       17.35      7.25 o 
   2   4   1      801.75      808.98     27.84 o 
   3   4   1       56.22       60.25      9.23 o 
   4   4   1      127.71      147.82     11.78 o 
   5   4   1       77.62       89.04      9.61 o 
   6   4   1      326.29      388.45     20.90 o 
   7   4   1       93.08      101.02     10.60 o 
   8   4   1      457.98      537.43     22.35 o 
   9   4   1      112.40      107.00     11.44 o 
  10   4   1      510.93      558.64     23.58 o 
  11   4   1      116.39      109.06     11.40 o 
  12   4   1       37.22       32.80      8.12 o 
  13   4   1        9.57       19.07      7.44 o 
  14   4   1       50.39       36.48      8.83 o 
  15   4   1       18.66       27.96      8.61 o 
  16   4   1       10.37       23.14      9.08 o 
  17   4   1       37.75       56.48     16.61 o 
  18   4   1      375.57      409.64     28.87 o 
  19   4   1       82.76       59.08     14.69 o 
  20   4   1       85.41       97.24     16.60 o 
   1   5   1       35.79       50.85     13.36 o 
   2   5   1      211.93      185.99     20.22 o 
   3   5   1       26.60       23.52     10.98 o 
   4   5   1       38.99       43.27     11.76 o 
   5   5   1      118.32      108.59     25.72 o 
   6   5   1      110.80      138.22     17.95 o 
   7   5   1       22.23       12.30     10.70 o 
   8   5   1       91.42       97.24     16.53 o 
   9   5   1        0.35        7.48     10.24 o 
  10   5   1      153.69      181.24     18.71 o 
  11   5   1       24.67       28.45     10.27 o 
  12   5   1       13.76       24.70     10.14 o 
  13   5   1       24.08       29.90     11.09 o 
  14   5   1       17.91       39.92     10.92 o 
  15   5   1        2.25      -15.09     14.06 o 
   0   0   2    13818.09    16976.50    382.18 o 
   2   0   2     9798.26    11696.11    150.14 o 
   4   0   2      564.31      709.35     12.71 o 
   6   0   2    19983.96    23950.25    337.94 o 
   8   0   2     5088.74     6048.60    101.63 o 
  10   0   2     2832.56     3803.38     69.07 o 
  12   0   2     4314.59     5010.31    101.48 o 
  14   0   2     1076.51      899.11     30.76 o 
  16   0   2       22.32       26.83      7.28 o 
  18   0   2     3864.07     3992.73     93.26 o 
  20   0   2       43.22       51.91     10.92 o 
  22   0   2       70.24       74.82     12.85 o 
  24   0   2      322.47      293.91     25.89 o 
  26   0   2     1551.62     1387.58     53.04 o 
  28   0   2       19.67       21.65     12.52 o 
   0   1   2    35470.19    42498.23    651.63 o 
   1   1   2     3553.14     2556.75     29.65 o 
   2   1   2     2251.45     2617.07     32.98 o 
   3   1   2      684.20      471.77      9.28 o 
   4   1   2     4653.26     5690.57     65.91 o 
   5   1   2     1186.20      953.48     14.14 o 
   6   1   2    10006.67    11553.62    122.25 o 
   7   1   2      698.81      534.22     10.36 o 
   8   1   2     3091.04     3669.72     46.39 o 
   9   1   2      287.69      229.70      7.67 o 
  10   1   2        8.67        7.52      2.21 o 
  11   1   2      113.17       96.38      7.48 o 
  12   1   2     2689.86     2872.11     42.78 o 
  13   1   2      378.55      328.79     10.82 o 
  14   1   2     2580.84     2870.01     40.84 o 
  15   1   2       21.84       20.35      4.78 o 
  16   1   2      164.73      161.95     11.11 o 
  17   1   2      278.07      226.56     13.45 o 
  18   1   2     3095.37     3070.37     54.13 o 
  19   1   2       45.19       50.94      7.17 o 
  20   1   2     1292.48     1355.49     42.29 o 
  21   1   2       10.00        2.81      5.32 o 
  22   1   2       35.45       22.96      6.46 o 
  23   1   2       79.31       63.02      8.99 o 
  24   1   2      241.50      214.81     17.01 o 
  25   1   2       25.32       31.44      8.76 o 
  26   1   2     1387.35     1426.76     47.05 o 
  27   1   2        3.97        4.12      7.91 o 
   0   2   2     2744.55     2840.99     46.91 o 
   1   2   2       47.30       33.32      2.91 o 
   2   2   2     2277.53     2679.91     33.32 o 
   3   2   2       55.37       42.74      4.00 o 
   4   2   2     2630.91     2943.09     39.99 o 
   5   2   2      304.39      273.03      9.44 o 
   6   2   2    15898.92    18371.33    206.89 o 
   7   2   2      385.90      342.40     10.91 o 
   8   2   2     2106.47     2256.77     32.82 o 
   9   2   2       37.18       27.84      3.69 o 
  10   2   2       17.05       26.55      3.65 o 
  11   2   2       25.28       21.21      3.67 o 
  12   2   2     3671.73     3945.10     73.59 o 
  13   2   2        1.01        2.12      3.57 o 
  14   2   2     2635.53     2886.80     50.71 o 
  15   2   2       59.80       54.67      6.29 o 
  16   2   2       39.63       61.29      8.82 o 
  17   2   2       45.80       35.28      7.66 o 
  18   2   2     2178.29     2225.83     49.25 o 
  19   2   2       68.56       81.25     10.84 o 
  20   2   2      670.50      767.65     29.53 o 
  21   2   2       21.57       19.80      7.43 o 
  22   2   2      173.14      167.78     15.30 o 
  23   2   2       32.34       32.11      9.90 o 
  24   2   2      264.51      249.18     22.54 o 
  25   2   2       46.94       49.19     12.30 o 
  26   2   2      911.55      904.92     43.77 o 
   0   3   2     2714.48     2714.61    108.87 o 
   1   3   2        5.74        1.67      2.64 o 
   2   3   2       57.74       63.99      4.93 o 
   3   3   2       37.56       30.73      3.97 o 
   4   3   2       85.10       87.42      6.61 o 
   5   3   2        1.56        7.16      3.61 o 
   6   3   2     4655.01     4735.52     79.24 o 
   7   3   2      150.07      157.97     12.76 o 
   8   3   2       33.54       29.89      5.28 o 
   9   3   2      378.94      319.22     13.76 o 
  10   3   2       58.59       70.14      7.41 o 
  11   3   2      196.12      173.55     11.00 o 
  12   3   2      938.43      919.52     22.61 o 
  13   3   2       45.77       29.98      5.86 o 
  14   3   2      306.02      287.63     16.33 o 
  15   3   2       45.69       39.99      7.33 o 
  16   3   2        8.09        8.93      7.85 o 
  17   3   2        6.71        9.93      8.62 o 
  18   3   2     1099.62     1052.64     38.63 o 
  19   3   2      251.13      248.95     21.51 o 
  20   3   2      229.35      221.18     20.62 o 
  21   3   2       53.60       44.80     10.86 o 
  22   3   2       73.61       95.63     14.65 o 
  23   3   2        7.91       17.69     10.99 o 
  24   3   2      115.12      130.75     37.83 o 
   0   4   2      949.47      883.66     35.15 o 
   1   4   2       85.05       81.60      9.06 o 
   2   4   2        7.06        9.56      4.71 o 
   3   4   2        3.78        3.84      5.15 o 
   4   4   2       50.38       39.08      7.30 o 
   5   4   2      107.38       98.69     11.81 o 
   6   4   2     1320.38     1232.59     31.08 o 
   7   4   2      207.19      206.79     14.59 o 
   8   4   2      508.15      540.92     22.65 o 
   9   4   2       65.98       72.14     10.05 o 
  10   4   2       78.31       91.11     10.84 o 
  11   4   2      174.27      175.27     14.17 o 
  12   4   2      399.55      392.74     20.67 o 
  13   4   2       59.77       56.21      9.42 o 
  14   4   2      388.96      400.92     21.65 o 
  15   4   2        8.30        7.69      7.58 o 
  16   4   2       45.18       50.38     12.26 o 
  17   4   2        9.22       12.64      9.76 o 
  18   4   2      455.20      384.96     28.43 o 
  19   4   2      119.98      118.91     20.72 o 
  20   4   2      163.21      182.71     20.45 o 
   0   5   2      386.31      358.91     47.66 o 
   1   5   2       15.66       17.02      9.81 o 
   2   5   2       27.09       20.63     11.29 o 
   3   5   2       15.09       11.59      9.92 o 
   4   5   2       33.67       21.98     15.31 o 
   5   5   2      115.76       95.72     15.47 o 
   6   5   2      906.10      845.10     60.09 o 
   7   5   2      103.31      109.77     16.43 o 
   8   5   2      149.04      133.87     15.29 o 
   9   5   2        0.78        2.07      8.43 o 
  10   5   2       25.14       12.14      9.29 o 
  11   5   2       24.01       21.64      9.88 o 
  12   5   2      171.02      198.39     18.70 o 
  13   5   2       25.15       40.01     11.57 o 
  14   5   2      147.90      136.67     16.61 o 
  15   5   2        4.78        8.39     17.22 o 
   2   0   3     2538.27     3021.69     45.95 o 
   4   0   3     4989.91     5929.92     79.45 o 
   6   0   3      223.38      296.69     13.71 o 
   8   0   3     2340.05     2761.19     46.13 o 
  10   0   3     1074.17     1380.29     37.99 o 
  12   0   3     1121.99     1086.30     42.19 o 
  14   0   3        1.11        3.67      5.23 o 
  16   0   3        1.72       19.78      6.63 o 
  18   0   3      105.59       95.64     13.05 o 
  20   0   3      778.51      781.06     34.89 o 
  22   0   3       10.13       13.07      8.78 o 
  24   0   3     1855.06     1736.59     78.88 o 
  26   0   3       21.56       26.57     11.34 o 
  28   0   3       88.51      143.45     19.69 o 
   1   1   3     1244.34      857.49     12.59 o 
   2   1   3     1535.78     1817.47     22.84 o 
   3   1   3        5.78        6.10      1.46 o 
   4   1   3     5043.64     5838.52     64.48 o 
   5   1   3      442.02      352.90      7.58 o 
   6   1   3      771.70      944.36     14.86 o 
   7   1   3      648.90      538.96     10.54 o 
   8   1   3     4720.46     5783.18     65.80 o 
   9   1   3      120.14      100.06      5.91 o 
  10   1   3      246.94      290.23      9.10 o 
  11   1   3       50.60       40.36      4.05 o 
  12   1   3     3383.22     3605.42     49.59 o 
  13   1   3      125.78      120.56      6.66 o 
  14   1   3      107.69      131.33      6.89 o 
  15   1   3      209.62      172.37      9.75 o 
  16   1   3     1600.41     1657.64     45.47 o 
  17   1   3       99.60       91.13      8.83 o 
  18   1   3      306.53      338.22     16.55 o 
  19   1   3      143.98      110.80     10.26 o 
  20   1   3      618.62      665.40     23.68 o 
  21   1   3       59.85       64.70      8.22 o 
  22   1   3       86.82       76.13      9.07 o 
  23   1   3       80.95       87.47     11.37 o 
  24   1   3     1081.31     1014.36     34.94 o 
  25   1   3       14.32        9.34     11.29 o 
  26   1   3       45.03       39.31      9.91 o 
  27   1   3       19.37       26.28     10.32 o 
   1   2   3      143.66      107.89      5.73 o 
   2   2   3       73.95       89.63      5.46 o 
   3   2   3      173.80      115.42      6.38 o 
   4   2   3     6648.72     7777.40     91.85 o 
   5   2   3      436.45      380.41     11.09 o 
   6   2   3       28.42       33.12      4.13 o 
   7   2   3      526.75      470.99     12.35 o 
   8   2   3      936.75      904.02     21.22 o 
   9   2   3       91.63       78.18      4.65 o 
  10   2   3       33.96       52.36      4.46 o 
  11   2   3       46.40       54.59      4.97 o 
  12   2   3     2191.13     2373.96     39.66 o 
  13   2   3       48.75       37.69      5.68 o 
  14   2   3        7.63        6.47      4.12 o 
  15   2   3       69.40       73.84      8.11 o 
  16   2   3      992.10      982.89     28.68 o 
  17   2   3       31.61       37.60      7.80 o 
  18   2   3       55.54       68.86      9.54 o 
  19   2   3       79.75       79.37     10.59 o 
  20   2   3       91.97       65.64     10.70 o 
  21   2   3        1.16        5.63      7.02 o 
  22   2   3       16.94       22.65      7.36 o 
  23   2   3       92.29       88.77     11.98 o 
  24   2   3     1383.71     1370.00     41.16 o 
  25   2   3        0.06       -3.17      9.98 o 
  26   2   3       67.64       90.57     16.17 o 
   1   3   3      233.25      185.74      7.71 o 
   2   3   3      216.25      228.38      9.93 o 
   3   3   3        4.32        3.61      3.32 o 
   4   3   3      582.23      534.99     14.51 o 
   5   3   3        4.75        4.14      3.54 o 
   6   3   3       12.12       17.10      4.24 o 
   7   3   3      225.91      209.00     10.51 o 
   8   3   3      997.84      996.23     21.55 o 
   9   3   3      280.21      224.28     12.03 o 
  10   3   3        5.34        2.57      5.03 o 
  11   3   3        3.50        0.00      4.98 o 
  12   3   3     1352.36     1278.31     28.50 o 
  13   3   3       40.83       36.60      6.48 o 
  14   3   3       82.92      101.98      9.21 o 
  15   3   3       38.65       33.15      7.25 o 
  16   3   3      137.35      116.59     14.82 o 
  17   3   3        7.33       12.92      8.71 o 
  18   3   3       14.70       28.60     10.15 o 
  19   3   3       99.77       94.55     17.36 o 
  20   3   3      223.68      212.30     24.76 o 
  21   3   3       91.31      107.30     15.07 o 
  22   3   3       33.67       17.45     12.61 o 
  23   3   3        1.70        9.28     10.91 o 
  24   3   3      780.41      723.24     40.58 o 
   1   4   3        2.35        5.20      5.36 o 
   2   4   3        6.05        9.62      5.51 o 
   3   4   3       66.19       60.08      7.61 o 
   4   4   3      689.28      650.57     20.32 o 
   5   4   3       31.63       25.90      7.25 o 
   6   4   3        1.63        0.03      5.49 o 
   7   4   3       51.13       61.04     14.02 o 
   8   4   3     1077.28     1107.76     30.21 o 
   9   4   3      209.76      173.35     13.85 o 
  10   4   3       21.12       26.99      7.40 o 
  11   4   3       21.55       10.51      7.03 o 
  12   4   3       67.19       56.53      9.57 o 
  13   4   3       12.47       32.82      8.26 o 
  14   4   3       75.52       90.89     11.06 o 
  15   4   3       18.11       25.80      7.99 o 
  16   4   3       19.50       16.88     10.11 o 
  17   4   3        1.53        4.81      9.99 o 
  18   4   3       25.65        8.64     10.93 o 
  19   4   3        4.46        2.31     11.73 o 
  20   4   3      315.63      327.22     28.61 o 
   1   5   3        1.83       -2.07      9.24 o 
   2   5   3        8.98        5.88      9.27 o 
   3   5   3       13.87        7.71      9.32 o 
   4   5   3      179.72      149.67     18.61 o 
   5   5   3      108.02       78.75     14.62 o 
   6   5   3       14.57       34.22     13.03 o 
   7   5   3      129.26      113.99     14.63 o 
   8   5   3      400.55      411.22     36.30 o 
   9   5   3        0.72       11.23      9.90 o 
  10   5   3        1.00        1.80      8.83 o 
  11   5   3       44.70       58.51     12.54 o 
  12   5   3       50.86       34.20     11.09 o 
  13   5   3       22.43       12.41     15.98 o 
  14   5   3       25.03       40.35     12.24 o 
   0   0   4     2410.73     2850.52     74.58 o 
   2   0   4     2805.86     3581.20     55.24 o 
   4   0   4     1526.02     1761.52     28.28 o 
   6   0   4    20774.15    24802.92    318.36 o 
   8   0   4       80.82       93.08      5.84 o 
  10   0   4     1150.25     1187.50     30.37 o 
  12   0   4     3766.17     4368.64     81.73 o 
  14   0   4     2633.98     2716.90     88.16 o 
  16   0   4     2093.76     2109.81     73.35 o 
  18   0   4     6661.96     7255.51    150.86 o 
  20   0   4      228.63      252.62     22.07 o 
  22   0   4      610.83      658.58     36.63 o 
  24   0   4       65.77       47.37     16.81 o 
  26   0   4     1608.17     1555.05     57.95 o 
   0   1   4     4318.13     4770.14     79.62 o 
   1   1   4      765.56      573.75     10.49 o 
   2   1   4      442.69      460.31      8.76 o 
   3   1   4       78.63       62.14      3.49 o 
   4   1   4      488.58      522.51      9.79 o 
   5   1   4      137.03      131.67      5.23 o 
   6   1   4    11607.20    13495.90    135.12 o 
   7   1   4      522.67      471.65     10.08 o 
   8   1   4      526.48      656.72     12.58 o 
   9   1   4       95.36       81.58      4.97 o 
  10   1   4        8.61        2.85      2.25 o 
  11   1   4       81.93       81.28      5.57 o 
  12   1   4      706.99      660.89     14.76 o 
  13   1   4      231.57      193.93      9.19 o 
  14   1   4     4160.57     4478.40     64.12 o 
  15   1   4      248.27      215.25     12.42 o 
  16   1   4      389.53      404.85     17.64 o 
  17   1   4       13.60       11.78      5.12 o 
  18   1   4     2987.47     2826.44     53.42 o 
  19   1   4       38.01       27.97      6.61 o 
  20   1   4      428.67      458.88     25.04 o 
  21   1   4      140.72      106.90     10.52 o 
  22   1   4        2.54        6.50      6.61 o 
  23   1   4       17.03       43.44      8.82 o 
  24   1   4      114.73      100.88     12.66 o 
  25   1   4        0.91        2.05      7.75 o 
  26   1   4     1772.22     1817.08     55.92 o 
  27   1   4        6.94        1.43      8.78 o 
   0   2   4      753.54      707.14     19.06 o 
   1   2   4      137.68      139.53      5.88 o 
   2   2   4     1913.69     2126.63     31.23 o 
   3   2   4      558.57      448.40     11.84 o 
   4   2   4     3626.08     4420.07     56.91 o 
   5   2   4      292.22      252.95     10.61 o 
   6   2   4     6165.60     6657.14     82.44 o 
   7   2   4      949.07      833.97     17.37 o 
   8   2   4       56.71       51.01      5.11 o 
   9   2   4       84.12       81.37      6.29 o 
  10   2   4      236.30      240.78     10.73 o 
  11   2   4       25.48       20.02      5.54 o 
  12   2   4      627.95      652.45     17.94 o 
  13   2   4       34.74       21.53      5.10 o 
  14   2   4     1684.25     1718.73     33.23 o 
  15   2   4      178.93      178.78     12.30 o 
  16   2   4      685.11      748.44     26.30 o 
  17   2   4       13.34       16.80      6.70 o 
  18   2   4     1932.36     1922.17     44.93 o 
  19   2   4      160.13      160.09     14.47 o 
  20   2   4      211.91      214.84     21.55 o 
  21   2   4        1.63        9.84      7.86 o 
  22   2   4        4.64       10.42      7.58 o 
  23   2   4       24.24       33.88      9.03 o 
  24   2   4      238.30      274.77     20.92 o 
  25   2   4       10.23       10.39     13.17 o 
  26   2   4      688.08      669.41     38.71 o 
   0   3   4     1257.46     1339.84     32.62 o 
   1   3   4      361.22      300.59     11.70 o 
   2   3   4      990.73     1070.72     27.50 o 
   3   3   4       23.11       27.11      4.49 o 
   4   3   4      539.70      526.04     14.72 o 
   5   3   4       83.88       98.98      8.89 o 
   6   3   4     7801.19     8330.11    103.15 o 
   7   3   4      418.96      353.90     13.77 o 
   8   3   4      104.14      127.38      8.76 o 
   9   3   4       94.67       89.28      7.70 o 
  10   3   4      354.17      461.59     16.91 o 
  11   3   4      113.99      100.61      8.91 o 
  12   3   4      262.21      266.84     13.99 o 
  13   3   4        7.11       15.77      5.37 o 
  14   3   4     1251.63     1291.89     29.65 o 
  15   3   4       51.04       45.84      7.89 o 
  16   3   4      291.13      305.88     19.96 o 
  17   3   4       14.23       14.45      9.13 o 
  18   3   4     1866.83     1903.12     53.97 o 
  19   3   4       82.32       66.41     12.88 o 
  20   3   4       50.76       42.27     11.73 o 
  21   3   4       92.26       77.64     14.49 o 
  22   3   4       26.59       47.29     13.05 o 
  23   3   4        8.01       11.49     10.22 o 
   0   4   4      655.48      706.87     33.38 o 
   1   4   4       89.94       89.40      9.47 o 
   2   4   4      274.28      307.29     16.85 o 
   3   4   4       30.63       41.07      6.85 o 
   4   4   4        2.84       13.55      5.05 o 
   5   4   4       40.84       48.64      6.96 o 
   6   4   4     1419.90     1314.32     30.22 o 
   7   4   4      130.14      150.48     13.11 o 
   8   4   4       17.02       32.37      7.23 o 
   9   4   4       83.01       56.28      9.99 o 
  10   4   4        4.63        3.45      6.50 o 
  11   4   4       16.06       20.21      7.39 o 
  12   4   4      466.25      528.78     23.87 o 
  13   4   4        7.99        7.45      7.08 o 
  14   4   4      497.47      529.88     27.11 o 
  15   4   4       42.04       39.01     10.34 o 
  16   4   4      243.71      258.00     22.31 o 
  17   4   4        0.47        8.77     10.16 o 
  18   4   4      418.73      410.64     38.69 o 
  19   4   4        5.87       12.10     10.62 o 
  20   4   4       70.72       70.10     14.68 o 
   0   5   4      331.30      343.73     57.17 o 
   1   5   4       31.25       44.73     11.65 o 
   2   5   4       44.89       57.06     16.28 o 
   3   5   4       36.52       34.90     11.67 o 
   4   5   4        3.83       11.43      9.68 o 
   5   5   4      130.14      113.68     17.08 o 
   6   5   4      458.47      437.42     30.79 o 
   7   5   4      165.91      184.35     17.62 o 
   8   5   4        9.11       42.22     10.38 o 
   9   5   4        7.74       -9.05      8.65 o 
  10   5   4        1.85       21.61     11.47 o 
  11   5   4        2.41       12.65      9.57 o 
  12   5   4      165.30      182.93     23.36 o 
  13   5   4       49.55       39.45     11.76 o 
  14   5   4       72.00       57.03     15.86 o 
   2   0   5     2801.24     3319.82     52.83 o 
   4   0   5        5.85        5.43      3.53 o 
   6   0   5     1795.62     2045.99     33.58 o 
   8   0   5       15.19       27.95      3.96 o 
  10   0   5     3372.53     4070.06     61.61 o 
  12   0   5     3138.90     3576.41     70.51 o 
  14   0   5      693.70      604.92     23.34 o 
  16   0   5      519.04      546.21     28.39 o 
  18   0   5     4312.91     4738.26    108.45 o 
  20   0   5        8.67       16.54      9.73 o 
  22   0   5       12.29        4.04      7.43 o 
  24   0   5      471.84      577.26     36.44 o 
  26   0   5       61.56       18.77     11.63 o 
   1   1   5      598.45      483.30     10.96 o 
   2   1   5     3747.51     4230.34     51.57 o 
   3   1   5      103.66      101.04      4.75 o 
   4   1   5     2159.87     2610.28     32.70 o 
   5   1   5      393.60      296.47     11.07 o 
   6   1   5      503.85      560.91     11.18 o 
   7   1   5      177.81      161.21      6.08 o 
   8   1   5      389.98      501.36     11.14 o 
   9   1   5      124.63      116.96      6.20 o 
  10   1   5     1881.18     2077.27     29.66 o 
  11   1   5      193.63      167.73      7.75 o 
  12   1   5       95.77      100.56      6.61 o 
  13   1   5      228.12      217.06      9.56 o 
  14   1   5     1939.74     2108.75     33.55 o 
  15   1   5      237.73      222.07     14.40 o 
  16   1   5      569.40      610.67     20.14 o 
  17   1   5       90.96       84.35      8.96 o 
  18   1   5     1198.12     1233.96     33.98 o 
  19   1   5       10.59        9.54      5.62 o 
  20   1   5      128.93      149.87     13.99 o 
  21   1   5      190.24      168.81     15.04 o 
  22   1   5       61.52       75.38     11.84 o 
  23   1   5        0.55       -3.46      7.76 o 
  24   1   5      160.07      183.21     16.51 o 
  25   1   5       16.51       31.31      9.72 o 
  26   1   5      163.77      168.56     17.57 o 
  27   1   5        1.41        3.64     10.21 o 
   1   2   5       17.25       18.65      3.02 o 
   2   2   5     5745.42     6513.29     77.88 o 
   3   2   5      265.78      254.60      9.59 o 
   4   2   5      262.36      322.81     10.85 o 
   5   2   5      252.91      192.26      8.88 o 
   6   2   5      217.75      193.17      9.10 o 
   7   2   5      612.01      534.67     13.93 o 
   8   2   5      212.04      252.62     10.74 o 
   9   2   5       64.98       56.12      5.50 o 
  10   2   5      277.35      255.47     11.21 o 
  11   2   5       11.63       10.46      3.90 o 
  12   2   5      803.62      774.12     19.95 o 
  13   2   5      105.08      104.63      8.72 o 
  14   2   5     1947.46     2066.23     38.10 o 
  15   2   5       50.28       56.82      9.40 o 
  16   2   5      297.78      302.96     18.39 o 
  17   2   5      189.69      199.20     16.55 o 
  18   2   5      381.03      339.83     20.43 o 
  19   2   5       54.28       44.70      9.97 o 
  20   2   5        0.78       15.46      7.34 o 
  21   2   5        4.55        3.61      7.45 o 
  22   2   5       12.54       20.31      8.34 o 
  23   2   5       27.56       23.77      8.18 o 
  24   2   5      150.70      151.45     15.96 o 
  25   2   5        6.08       -3.28      8.60 o 
   1   3   5      393.80      351.01     18.60 o 
   2   3   5      999.50     1025.94     22.23 o 
   3   3   5       31.20       31.37      5.06 o 
   4   3   5       36.55       32.16      4.90 o 
   5   3   5       81.03       73.83      6.80 o 
   6   3   5      326.70      362.31     13.94 o 
   7   3   5       92.48       67.52      6.65 o 
   8   3   5       21.86       22.06      4.84 o 
   9   3   5       33.53       32.45      5.58 o 
  10   3   5      135.50      122.08      9.03 o 
  11   3   5      110.61      110.91      8.78 o 
  12   3   5       88.01       81.36      8.57 o 
  13   3   5        7.13        6.57      5.27 o 
  14   3   5      741.37      732.60     22.39 o 
  15   3   5       24.70       26.09      7.54 o 
  16   3   5       15.61        7.53      6.78 o 
  17   3   5       50.53       51.52      9.63 o 
  18   3   5      580.73      555.27     32.87 o 
  19   3   5        3.24       -8.69      8.23 o 
  20   3   5        2.21       -2.78     12.46 o 
  21   3   5       46.40       61.96     13.32 o 
  22   3   5        2.83        5.24     10.56 o 
  23   3   5       13.13        7.10     11.00 o 
   1   4   5      167.99      152.27     12.55 o 
   2   4   5      584.55      585.54     22.13 o 
   3   4   5       33.94       42.27      7.29 o 
   4   4   5       54.24       47.84      7.84 o 
   5   4   5       13.83        7.61      5.43 o 
   6   4   5       57.14       66.14      7.93 o 
   7   4   5       90.88       85.15      9.31 o 
   8   4   5       61.99       78.34     10.30 o 
   9   4   5        1.92        1.27      6.16 o 
  10   4   5      631.16      729.73     30.70 o 
  11   4   5       55.20       56.53      9.39 o 
  12   4   5       13.18        9.75      7.44 o 
  13   4   5       48.61       64.17     10.14 o 
  14   4   5      278.06      280.92     18.64 o 
  15   4   5       13.57       23.13      9.59 o 
  16   4   5       46.23       43.43     16.48 o 
  17   4   5        2.32        1.31     10.28 o 
  18   4   5      490.30      476.69     31.92 o 
  19   4   5        7.29       13.20     11.65 o 
   1   5   5        0.77       -1.95      9.47 o 
   2   5   5      243.65      226.90     23.06 o 
   3   5   5       42.44       37.41     12.13 o 
   4   5   5       13.63        8.79      7.96 o 
   5   5   5       48.95       51.65     11.50 o 
   6   5   5       38.13       39.94     10.55 o 
   7   5   5       89.15       88.62     15.28 o 
   8   5   5       44.61       47.15     11.04 o 
   9   5   5       11.27       18.29     10.72 o 
  10   5   5      126.62      144.70     16.69 o 
  11   5   5        0.50        8.47     10.12 o 
  12   5   5       12.68       11.87      9.99 o 
  13   5   5       50.84       60.02     14.55 o 
   0   0   6    26061.00    31178.62    706.48 o 
   2   0   6      481.83      472.73     12.51 o 
   4   0   6     2883.22     3522.81     57.52 o 
   6   0   6       49.22       62.37      5.31 o 
   8   0   6      167.16      124.95      7.72 o 
  10   0   6     3059.10     3238.36     52.23 o 
  12   0   6     8578.30     9820.32    151.19 o 
  14   0   6      418.73      446.91     20.40 o 
  16   0   6       38.78       52.80     10.58 o 
  18   0   6      170.18      180.24     18.68 o 
  20   0   6      944.22      850.67     44.02 o 
  22   0   6      959.55      938.00     41.52 o 
  24   0   6      488.50      460.06     36.15 o 
  26   0   6       37.52       21.58     13.59 o 
   0   1   6    16342.97    19332.81    301.62 o 
   1   1   6      399.61      341.91      8.52 o 
   2   1   6     3336.29     3955.82     49.58 o 
   3   1   6      416.49      365.94      8.97 o 
   4   1   6        6.06       13.66      2.47 o 
   5   1   6      372.43      314.03      8.52 o 
   6   1   6      194.73      230.99      7.78 o 
   7   1   6      160.99      145.49      6.63 o 
   8   1   6     3949.73     4325.45     55.78 o 
   9   1   6       40.56       38.29      3.65 o 
  10   1   6     2084.98     2260.39     32.35 o 
  11   1   6      341.12      277.88     12.46 o 
  12   1   6     7202.78     7608.37     88.69 o 
  13   1   6       44.98       51.61      5.52 o 
  14   1   6     1140.18     1248.67     23.93 o 
  15   1   6      432.84      362.61     14.91 o 
  16   1   6      465.81      532.16     28.66 o 
  17   1   6       50.25       47.12      7.28 o 
  18   1   6      618.61      633.28     22.39 o 
  19   1   6       70.54       47.92      9.18 o 
  20   1   6     2001.86     2012.31     58.61 o 
  21   1   6       74.44       65.37     10.34 o 
  22   1   6     1242.30     1254.66     36.83 o 
  23   1   6       35.01       34.92      8.64 o 
  24   1   6      619.37      653.13     30.74 o 
  25   1   6        7.12        7.80      8.55 o 
  26   1   6      183.15      204.44     23.97 o 
   0   2   6     6909.34     7280.36    122.80 o 
   1   2   6       52.44       52.64      4.50 o 
   2   2   6      777.28      724.10     14.63 o 
   3   2   6      123.24      126.96      6.70 o 
   4   2   6        0.41        6.60      2.21 o 
   5   2   6      182.27      160.40     10.96 o 
   6   2   6      100.51      110.02      7.38 o 
   7   2   6      106.28       94.31      6.88 o 
   8   2   6      637.78      678.37     16.24 o 
   9   2   6       19.02       11.06      3.80 o 
  10   2   6     2193.19     2346.81     65.81 o 
  11   2   6        9.77        7.81      3.97 o 
  12   2   6     2377.60     2357.88     38.46 o 
  13   2   6      277.26      240.71     12.53 o 
  14   2   6      671.59      703.10     20.27 o 
  15   2   6       28.13       28.88      6.78 o 
  16   2   6        5.20       14.26      5.84 o 
  17   2   6       99.37      119.42     13.38 o 
  18   2   6      280.91      315.83     21.18 o 
  19   2   6        7.34       10.67      7.45 o 
  20   2   6     1102.22     1170.12     35.65 o 
  21   2   6       10.78        7.59      7.58 o 
  22   2   6     1016.39     1113.59     41.05 o 
  23   2   6        2.88       15.02      8.67 o 
  24   2   6      719.23      791.23     35.27 o 
  25   2   6       23.96       18.27     13.09 o 
   0   3   6     5023.86     4868.28    175.05 o 
   1   3   6      474.17      388.43     20.49 o 
   2   3   6      387.57      391.58     16.88 o 
   3   3   6      202.29      194.21     10.76 o 
   4   3   6      124.14      164.86     10.80 o 
   5   3   6       63.23       60.57      6.38 o 
   6   3   6        8.57       11.85      4.36 o 
   7   3   6      258.91      215.22     11.56 o 
   8   3   6      201.85      180.72     10.63 o 
   9   3   6       32.80       36.82      5.90 o 
  10   3   6      414.71      414.05     16.09 o 
  11   3   6      253.24      212.95     12.03 o 
  12   3   6     2634.71     2682.47     44.92 o 
  13   3   6        2.59       15.91      5.68 o 
  14   3   6       60.03       63.99      8.21 o 
  15   3   6        9.31       15.15      6.77 o 
  16   3   6      106.69      102.70     16.73 o 
  17   3   6        0.60       19.46      9.33 o 
  18   3   6       35.99       31.21     10.53 o 
  19   3   6       26.31       25.39     11.50 o 
  20   3   6      328.36      230.73     21.81 o 
  21   3   6        4.38       12.65     10.84 o 
  22   3   6      274.97      216.79     23.84 o 
   0   4   6     1988.01     1941.38     59.80 o 
   1   4   6      257.39      262.00     16.22 o 
   2   4   6      754.56      818.38     26.13 o 
   3   4   6      224.27      187.29     13.99 o 
   4   4   6      104.00      141.11     12.05 o 
   5   4   6       68.78       58.55      9.12 o 
   6   4   6      140.88      120.91     10.74 o 
   7   4   6      146.89      124.48     10.87 o 
   8   4   6      318.02      372.31     18.33 o 
   9   4   6       64.41       69.73      8.80 o 
  10   4   6      716.23      747.59     31.72 o 
  11   4   6       99.42      102.93     11.66 o 
  12   4   6     1107.98     1038.67     36.24 o 
  13   4   6       59.54       61.73      9.90 o 
  14   4   6      150.66      162.63     14.61 o 
  15   4   6       63.39       39.06     10.91 o 
  16   4   6       97.01      124.99     16.20 o 
  17   4   6        0.53       33.79     11.58 o 
  18   4   6       18.22       25.56     11.74 o 
   0   5   6      701.31      764.73     58.58 o 
   1   5   6       14.93       32.99     11.37 o 
   2   5   6      399.25      483.78     27.39 o 
   3   5   6       22.36        4.96      8.57 o 
   4   5   6       22.89       29.00      9.93 o 
   5   5   6        6.25       13.77      8.91 o 
   6   5   6       95.86      103.90     14.37 o 
   7   5   6       10.31       30.72     10.11 o 
   8   5   6       56.90       65.83     11.86 o 
   9   5   6        8.87       12.41     13.48 o 
  10   5   6      280.69      339.83     24.87 o 
  11   5   6       29.61       29.12     11.14 o 
  12   5   6      465.04      505.09     30.35 o 
   2   0   7      347.52      376.76     15.37 o 
   4   0   7      224.51      205.23      9.89 o 
   6   0   7      448.40      423.94     15.05 o 
   8   0   7     8866.85    10586.66    144.92 o 
  10   0   7      334.95      336.80     13.22 o 
  12   0   7       98.32       92.46      7.87 o 
  14   0   7      974.64      957.55     34.94 o 
  16   0   7      332.81      459.32     27.49 o 
  18   0   7     1631.48     1707.95     53.37 o 
  20   0   7     2090.91     2284.58     67.38 o 
  22   0   7        6.10       22.71     10.14 o 
  24   0   7      170.42      115.69     17.64 o 
  26   0   7        1.18       10.48     14.21 o 
   1   1   7      427.08      351.27      9.54 o 
   2   1   7     1267.67     1397.12     24.82 o 
   3   1   7      289.79      265.56     10.37 o 
   4   1   7     1225.70     1272.96     20.87 o 
   5   1   7      235.85      217.49      8.12 o 
   6   1   7        4.87       12.26      2.72 o 
   7   1   7       79.78       73.54      5.17 o 
   8   1   7     2170.90     2413.06     33.11 o 
   9   1   7      301.71      247.61      9.32 o 
  10   1   7      887.00      905.54     28.62 o 
  11   1   7      113.15      107.45      6.93 o 
  12   1   7       20.60       23.25      3.98 o 
  13   1   7       88.03       70.92      6.09 o 
  14   1   7      221.60      254.91     13.18 o 
  15   1   7      237.77      209.01     11.80 o 
  16   1   7       42.24       45.81      6.33 o 
  17   1   7       80.14       64.40      9.17 o 
  18   1   7      390.63      389.48     21.29 o 
  19   1   7       87.41       78.84     10.90 o 
  20   1   7      823.06      877.81     31.21 o 
  21   1   7        7.18       14.87      7.53 o 
  22   1   7      111.27      130.11     15.63 o 
  23   1   7       43.98       42.79     10.81 o 
  24   1   7      262.69      277.68     24.91 o 
  25   1   7       19.06       26.24     10.70 o 
   1   2   7      157.06      140.95      7.15 o 
   2   2   7     1730.72     1949.97     29.85 o 
   3   2   7       61.40       67.58      4.99 o 
   4   2   7      977.42     1044.75     34.67 o 
   5   2   7      134.45      121.21      7.76 o 
   6   2   7      483.68      539.27     19.09 o 
   7   2   7       56.48       49.40      5.50 o 
   8   2   7     1841.97     1902.88     41.20 o 
   9   2   7       23.41       20.85      5.40 o 
  10   2   7      212.28      237.62     11.76 o 
  11   2   7      124.22      124.60      8.79 o 
  12   2   7      766.81      808.26     19.83 o 
  13   2   7      170.75      130.94      9.44 o 
  14   2   7      430.60      417.11     16.16 o 
  15   2   7       41.67       25.87      6.63 o 
  16   2   7      169.58      204.94     14.86 o 
  17   2   7       59.83       74.89     14.07 o 
  18   2   7      335.56      312.79     20.25 o 
  19   2   7       20.51       44.11      9.37 o 
  20   2   7      409.15      385.46     23.40 o 
  21   2   7        9.15        9.65      8.03 o 
  22   2   7      103.88      112.78     15.15 o 
  23   2   7        1.45        1.56      9.49 o 
  24   2   7      436.13      399.80     29.61 o 
   1   3   7      168.47      172.49     11.86 o 
   2   3   7      230.03      201.29     14.32 o 
   3   3   7      234.59      217.36     13.43 o 
   4   3   7      483.01      512.50     17.26 o 
   5   3   7       18.77        8.48      5.57 o 
   6   3   7      101.92      124.17      9.09 o 
   7   3   7       87.07       93.79      7.97 o 
   8   3   7      672.00      651.15     19.36 o 
   9   3   7      167.14      123.77      9.31 o 
  10   3   7       36.73       37.92      6.25 o 
  11   3   7       45.34       43.37      6.48 o 
  12   3   7      173.25      232.14     13.11 o 
  13   3   7        9.28       15.23      5.28 o 
  14   3   7       36.72       30.83      8.93 o 
  15   3   7        8.39        9.92      6.62 o 
  16   3   7        6.98       -1.24      6.47 o 
  17   3   7       19.21       18.24      7.90 o 
  18   3   7      374.20      388.36     23.48 o 
  19   3   7       38.63       30.67      9.38 o 
  20   3   7      274.94      287.80     33.14 o 
  21   3   7        4.85       -1.07     11.62 o 
  22   3   7        6.76       18.76     12.75 o 
   1   4   7       98.80      119.34     11.59 o 
   2   4   7      175.77      185.45     14.11 o 
   3   4   7      172.84      178.30     13.96 o 
   4   4   7      192.78      234.61     16.04 o 
   5   4   7       52.59       54.69      8.49 o 
   6   4   7       32.20       39.40      8.05 o 
   7   4   7        3.86       12.98      6.53 o 
   8   4   7      582.44      589.69     22.93 o 
   9   4   7       53.46       48.54      9.38 o 
  10   4   7      358.97      435.78     20.51 o 
  11   4   7      111.06      125.59     12.87 o 
  12   4   7       32.31       37.05      9.14 o 
  13   4   7        2.79        3.10      8.65 o 
  14   4   7      115.48      144.68     16.17 o 
  15   4   7       29.31       26.19     11.31 o 
  16   4   7        5.63       18.39     10.14 o 
  17   4   7       18.29       25.86     11.93 o 
  18   4   7      156.88      164.32     22.23 o 
   1   5   7       11.61       24.60      8.98 o 
   2   5   7       67.58       57.64     11.12 o 
   3   5   7        5.55        9.64     10.01 o 
   4   5   7      124.54      122.12     15.02 o 
   5   5   7       50.11       64.49     12.36 o 
   6   5   7       14.50       21.68     10.19 o 
   7   5   7        5.93       10.14      9.25 o 
   8   5   7      177.23      130.75     15.77 o 
   9   5   7        6.60       19.90     10.84 o 
  10   5   7       84.47       74.74     18.87 o 
  11   5   7       29.36       47.87     14.80 o 
   0   0   8     7608.72     9277.67    226.94 o 
   2   0   8     2271.62     3090.08     62.58 o 
   4   0   8     5157.10     5852.42     92.30 o 
   6   0   8     2479.10     2405.20     45.29 o 
   8   0   8     3796.68     4025.37     60.59 o 
  10   0   8     1491.36     1762.53     30.65 o 
  12   0   8     4868.54     5346.53     82.29 o 
  14   0   8       37.65       60.75      9.38 o 
  16   0   8     1066.86     1025.07     42.37 o 
  18   0   8      332.14      343.86     25.91 o 
  20   0   8      868.83      886.17     39.56 o 
  22   0   8      852.86      900.01     59.17 o 
  24   0   8      529.23      594.66     48.95 o 
   0   1   8     3851.19     4125.01     73.94 o 
   1   1   8      407.44      327.59      9.12 o 
   2   1   8        5.83        6.49      2.24 o 
   3   1   8        7.72       14.44      2.67 o 
   4   1   8     4001.31     4228.85     64.87 o 
   5   1   8      348.32      300.89     12.42 o 
   6   1   8     4865.78     5263.31     65.91 o 
   7   1   8       23.89       30.21      3.77 o 
   8   1   8     2086.65     2102.22     39.87 o 
   9   1   8      166.71      131.12      7.44 o 
  10   1   8     2151.59     2293.50     33.70 o 
  11   1   8       47.96       32.12      4.46 o 
  12   1   8     1400.43     1407.45     24.77 o 
  13   1   8      296.01      238.04     10.67 o 
  14   1   8      332.24      336.79     13.83 o 
  15   1   8       25.22       23.86      5.22 o 
  16   1   8      992.94      967.83     29.91 o 
  17   1   8      123.95      109.67     17.16 o 
  18   1   8      596.22      639.69     31.31 o 
  19   1   8       60.65       36.43      9.83 o 
  20   1   8      727.08      838.44     37.10 o 
  21   1   8        1.12       13.78      8.78 o 
  22   1   8     1064.17     1053.03     55.82 o 
  23   1   8        7.34        5.62      9.63 o 
  24   1   8      255.07      193.83     20.91 o 
  25   1   8       33.92       32.80     11.75 o 
   0   2   8     2999.28     3204.89     70.73 o 
   1   2   8      189.77      181.95      8.40 o 
   2   2   8       85.17      129.03      7.26 o 
   3   2   8      165.24      141.72      7.56 o 
   4   2   8     1735.89     1789.47     31.79 o 
   5   2   8        8.43       14.17      4.02 o 
   6   2   8     3909.50     4210.71     61.15 o 
   7   2   8       10.68       22.57      4.66 o 
   8   2   8     2738.28     2746.51     43.78 o 
   9   2   8       63.94       50.72      7.17 o 
  10   2   8      121.79      131.20      9.17 o 
  11   2   8      334.51      280.24     13.01 o 
  12   2   8     1049.61      972.73     34.70 o 
  13   2   8       29.51       41.68      6.07 o 
  14   2   8      188.72      232.53     13.32 o 
  15   2   8       98.97       73.45      8.50 o 
  16   2   8      574.35      617.48     27.01 o 
  17   2   8        2.37       15.13      7.94 o 
  18   2   8      313.32      297.89     22.82 o 
  19   2   8       49.28       65.08     11.43 o 
  20   2   8      284.41      253.04     22.15 o 
  21   2   8       30.88       28.81     10.64 o 
  22   2   8      710.50      709.33     37.37 o 
  23   2   8       22.40       31.74     10.67 o 
   0   3   8     2953.26     2914.11     99.14 o 
   1   3   8       90.36       91.61      9.19 o 
   2   3   8      195.31      202.64     13.29 o 
   3   3   8      312.85      255.95     14.87 o 
   4   3   8     1498.77     1448.30     33.52 o 
   5   3   8       15.93       14.08      5.47 o 
   6   3   8     1773.85     1856.71     35.83 o 
   7   3   8       37.56       42.66      6.57 o 
   8   3   8     1077.39     1136.25     25.25 o 
   9   3   8      256.98      215.03     12.41 o 
  10   3   8     1010.97     1000.33     24.13 o 
  11   3   8       13.68       21.99      5.45 o 
  12   3   8     1206.06     1177.01     35.03 o 
  13   3   8       21.80       34.78      6.63 o 
  14   3   8        8.53       21.04      6.55 o 
  15   3   8       47.18       31.14      8.62 o 
  16   3   8      731.71      759.06     31.12 o 
  17   3   8       54.33       60.64     14.09 o 
  18   3   8      297.32      319.16     27.27 o 
  19   3   8       37.09       54.38     11.79 o 
  20   3   8      279.36      315.56     25.13 o 
  21   3   8       34.86       26.97     12.96 o 
   0   4   8      130.69       85.39     14.47 o 
   1   4   8       12.78       15.87      6.19 o 
   2   4   8      226.40      256.98     18.56 o 
   3   4   8       81.45       74.83     10.03 o 
   4   4   8      386.24      390.36     20.45 o 
   5   4   8       13.93       25.36      7.28 o 
   6   4   8      292.94      273.26     18.09 o 
   7   4   8       12.57       16.00      8.84 o 
   8   4   8      232.48      218.26     16.28 o 
   9   4   8       46.13       56.02      9.02 o 
  10   4   8      381.19      393.21     19.71 o 
  11   4   8       49.55       39.34      9.84 o 
  12   4   8      269.48      280.89     17.36 o 
  13   4   8       24.36       14.62      8.42 o 
  14   4   8       60.62       68.83     16.37 o 
  15   4   8        0.33       19.21     11.78 o 
  16   4   8      120.41      162.40     26.79 o 
  17   4   8       18.05       -0.41     29.27 o 
   0   5   8       41.72       24.64     18.47 o 
   1   5   8       20.43       15.68      8.08 o 
   2   5   8       37.50       59.78     11.51 o 
   3   5   8       74.49       70.17     13.70 o 
   4   5   8       44.49       43.16     11.18 o 
   5   5   8       24.13       42.81     11.12 o 
   6   5   8      187.76      182.24     17.97 o 
   7   5   8       18.16       33.94     10.46 o 
   8   5   8       44.66       54.61     12.65 o 
   9   5   8       12.72       14.83     10.55 o 
   2   0   9     1763.56     1910.50     45.61 o 
   4   0   9     1117.60     1115.71     31.80 o 
   6   0   9     1500.23     1740.67     36.41 o 
   8   0   9     2343.13     2520.77     48.91 o 
  10   0   9      563.32      607.74     22.84 o 
  12   0   9      302.80      282.55     14.26 o 
  14   0   9      328.60      299.74     17.20 o 
  16   0   9       28.13       34.92      9.94 o 
  18   0   9      340.03      365.05     40.36 o 
  20   0   9      612.43      670.06     37.31 o 
  22   0   9       31.76       43.56     12.14 o 
  24   0   9      792.29      926.88     87.90 o 
   1   1   9      170.28      157.97      7.28 o 
   2   1   9      293.40      320.43      9.12 o 
   3   1   9      179.23      170.41     10.34 o 
   4   1   9      800.16      885.07     24.96 o 
   5   1   9      214.69      186.75      9.77 o 
   6   1   9       13.36       19.87      4.10 o 
   7   1   9      162.80      133.38      8.75 o 
   8   1   9     2428.16     2644.06     43.07 o 
   9   1   9       39.81       34.09      4.88 o 
  10   1   9      127.68      154.00      9.25 o 
  11   1   9      133.87      115.07     10.28 o 
  12   1   9      315.50      336.69     13.79 o 
  13   1   9      139.36      102.12      8.97 o 
  14   1   9      126.62      133.33     11.54 o 
  15   1   9       52.39       54.33      7.97 o 
  16   1   9      145.34      157.23     14.34 o 
  17   1   9       70.82       60.68     11.07 o 
  18   1   9      109.21       90.11     12.95 o 
  19   1   9       52.05       37.95     14.80 o 
  20   1   9      536.24      593.82     32.66 o 
  21   1   9        1.55       -2.86      9.79 o 
  22   1   9       62.82       39.88     11.31 o 
  23   1   9        7.36       27.66     11.71 o 
  24   1   9      320.02      284.27     24.91 o 
   1   2   9      293.85      235.30      9.76 o 
   2   2   9      379.66      392.49     12.20 o 
   3   2   9       66.42       70.09      6.42 o 
   4   2   9     1514.81     1562.57     29.79 o 
   5   2   9       12.95       16.95      4.48 o 
   6   2   9       24.65       20.34      4.74 o 
   7   2   9       23.91       24.09      5.53 o 
   8   2   9     1150.57     1155.42     28.36 o 
   9   2   9       33.55       25.87      5.84 o 
  10   2   9        9.65       14.84      5.21 o 
  11   2   9      283.74      254.91     14.31 o 
  12   2   9      361.88      394.10     17.61 o 
  13   2   9       43.81       48.56      7.20 o 
  14   2   9     1311.75     1369.39     34.65 o 
  15   2   9       34.50       35.40      7.62 o 
  16   2   9      146.96      147.95     13.11 o 
  17   2   9        9.82        0.41      7.67 o 
  18   2   9       59.49       45.23     10.42 o 
  19   2   9       18.28       24.58     11.84 o 
  20   2   9      274.54      295.55     35.66 o 
  21   2   9        4.42       -4.39      9.35 o 
  22   2   9      209.63      220.27     21.77 o 
  23   2   9       53.34       40.18     27.31 o 
   1   3   9      134.11      129.29     12.57 o 
   2   3   9      305.75      338.83     17.03 o 
   3   3   9      175.13      149.58     11.88 o 
   4   3   9      228.44      249.80     15.04 o 
   5   3   9       53.53       47.80      7.20 o 
   6   3   9       22.22       16.95      5.93 o 
   7   3   9        3.47        5.38      5.20 o 
   8   3   9      441.35      459.32     20.48 o 
   9   3   9       62.55       63.45      8.68 o 
  10   3   9       36.18       50.36      7.41 o 
  11   3   9      105.74      105.02      9.97 o 
  12   3   9      412.50      454.11     20.26 o 
  13   3   9       11.79       18.50      6.24 o 
  14   3   9      298.64      353.64     20.26 o 
  15   3   9       58.02       55.80      9.39 o 
  16   3   9       31.88       50.96      9.79 o 
  17   3   9       21.46       20.14     10.04 o 
  18   3   9       19.38       23.72     10.54 o 
  19   3   9       12.05       17.77     12.26 o 
  20   3   9      120.37      108.54     18.22 o 
   1   4   9       10.92       16.32      6.78 o 
   2   4   9      132.98      156.89     13.50 o 
   3   4   9       19.85       25.57      6.50 o 
   4   4   9      355.99      340.59     19.59 o 
   5   4   9       51.34       59.63      9.02 o 
   6   4   9       62.58       97.57     12.44 o 
   7   4   9       24.37       60.12      9.88 o 
   8   4   9      436.71      417.04     24.51 o 
   9   4   9       31.23       52.87      9.40 o 
  10   4   9        5.79        1.56      7.19 o 
  11   4   9        5.29       18.96      9.83 o 
  12   4   9       95.93      126.82     13.24 o 
  13   4   9       19.56       28.02      8.02 o 
  14   4   9       80.62       67.14     13.44 o 
  15   4   9       11.24       28.15     17.67 o 
   1   5   9       22.31       29.92      9.10 o 
   2   5   9      114.91      135.10     13.78 o 
   3   5   9       52.17       51.90     12.76 o 
   4   5   9      123.20      112.34     16.94 o 
   5   5   9       11.45       22.61     10.84 o 
   6   5   9        6.87       28.69     12.40 o 
   0   0  10      641.86      778.08     37.59 o 
   2   0  10     1575.01     1525.05     40.80 o 
   4   0  10     2225.10     1952.43     62.28 o 
   6   0  10     6768.10     7296.67    136.44 o 
   8   0  10      142.80      114.59     10.19 o 
  10   0  10       68.20       75.79      8.82 o 
  12   0  10      190.53      218.17     14.47 o 
  14   0  10      826.56      763.73     25.81 o 
  16   0  10     1421.94     1280.60     75.69 o 
  18   0  10     1405.93     1302.48     47.47 o 
  20   0  10       30.93       53.79     15.31 o 
  22   0  10       37.97       17.24     21.99 o 
  24   0  10       34.40        7.94     21.38 o 
   0   1  10       86.21       73.39     10.79 o 
   1   1  10       72.07       62.72      7.05 o 
   2   1  10     1328.13     1396.88     30.23 o 
   3   1  10      483.42      383.46     13.66 o 
   4   1  10     6123.27     6638.84     90.24 o 
   5   1  10      120.05      103.87      7.96 o 
   6   1  10     3166.52     3213.72     51.90 o 
   7   1  10      130.72      117.43      8.37 o 
   8   1  10     1909.80     1995.54     35.98 o 
   9   1  10       51.62       54.68      5.99 o 
  10   1  10      895.45      943.05     32.91 o 
  11   1  10      393.51      305.59     13.27 o 
  12   1  10        5.57        5.19      4.40 o 
  13   1  10       19.49       25.47      6.15 o 
  14   1  10     1033.92     1040.09     28.86 o 
  15   1  10      168.38      147.11     12.62 o 
  16   1  10     2518.31     2520.20     54.99 o 
  17   1  10       12.13       17.03      7.65 o 
  18   1  10      647.52      629.49     32.58 o 
  19   1  10       68.24       70.88     12.87 o 
  20   1  10       28.91       13.88      8.67 o 
  21   1  10       12.57        6.02      9.64 o 
  22   1  10        6.39      -12.68     11.98 o 
  23   1  10       24.75       15.68     10.42 o 
   0   2  10      560.91      645.05     28.26 o 
   1   2  10      126.36      112.78      7.90 o 
   2   2  10     1020.30     1050.05     25.96 o 
   3   2  10       30.10       30.49      5.59 o 
   4   2  10     4239.69     4471.67     72.64 o 
   5   2  10       24.48       30.35      5.87 o 
   6   2  10     2095.91     2108.86     42.34 o 
   7   2  10       12.99       13.76      5.47 o 
   8   2  10     2011.24     2164.99     44.27 o 
   9   2  10       27.38       10.62      5.62 o 
  10   2  10       71.94       74.68      9.02 o 
  11   2  10       28.06       21.71      6.15 o 
  12   2  10        2.31        9.04      5.42 o 
  13   2  10       27.50       24.33      6.52 o 
  14   2  10      782.35      789.49     31.75 o 
  15   2  10       57.96       58.66      9.46 o 
  16   2  10     2170.02     2291.62     50.46 o 
  17   2  10       10.17       12.22      8.38 o 
  18   2  10      713.04      715.27     35.82 o 
  19   2  10       35.38       47.98     15.26 o 
  20   2  10       25.87        8.22      9.62 o 
  21   2  10        6.21       18.35      9.85 o 
  22   2  10        7.15       31.08     13.51 o 
   0   3  10      341.63      392.48     35.26 o 
   1   3  10       69.19       74.52     10.28 o 
   2   3  10      129.05      119.44     12.27 o 
   3   3  10       18.17       17.68      6.45 o 
   4   3  10     1038.12      930.11     33.72 o 
   5   3  10       39.98       33.24      7.58 o 
   6   3  10     1735.19     1744.65     44.33 o 
   7   3  10       26.89       23.11      7.16 o 
   8   3  10      276.84      225.14     16.97 o 
   9   3  10       29.15       34.07      7.44 o 
  10   3  10      147.62      177.26     15.85 o 
  11   3  10        7.13        8.27      6.41 o 
  12   3  10      155.34      180.99     13.44 o 
  13   3  10       49.90       57.65      8.60 o 
  14   3  10      190.73      215.07     16.55 o 
  15   3  10       63.96       73.73     11.59 o 
  16   3  10      844.54      789.13     31.08 o 
  17   3  10       46.14       30.77     10.96 o 
  18   3  10      408.22      383.07     28.16 o 
  19   3  10       21.70       18.44     10.89 o 
   0   4  10      326.27      452.05     40.08 o 
   1   4  10        7.18       18.05      8.60 o 
   2   4  10      239.88      272.77     19.85 o 
   3   4  10       66.10       77.29     11.23 o 
   4   4  10      385.42      337.78     22.26 o 
   5   4  10       21.41       28.72      8.81 o 
   6   4  10      417.50      363.58     22.81 o 
   7   4  10       22.38       21.89      8.58 o 
   8   4  10       34.18       26.00      9.08 o 
   9   4  10       31.53       32.00      9.30 o 
  10   4  10       31.39       40.12     12.52 o 
  11   4  10        5.94       15.43      8.49 o 
  12   4  10       18.92       31.91      9.50 o 
  13   4  10       18.12       31.60     12.83 o 
  14   4  10      193.83      237.80     20.08 o 
   0   5  10       53.63       49.51     31.26 o 
   1   5  10       13.31       19.08     11.11 o 
   2   0  11     1813.87     1849.23     47.72 o 
   4   0  11      239.98      238.62     17.32 o 
   6   0  11      471.68      549.94     30.93 o 
   8   0  11      595.14      712.43     28.24 o 
  10   0  11      877.63      869.62     31.23 o 
  12   0  11      168.01      179.12     13.73 o 
  14   0  11      181.66      164.36     15.95 o 
  16   0  11       79.44       54.13     13.15 o 
  18   0  11     1048.38     1161.73     57.12 o 
  20   0  11      200.56      208.04     41.14 o 
  22   0  11        1.28      -25.32     16.88 o 
   1   1  11       21.42       18.42      5.19 o 
   2   1  11     1548.37     1602.95     39.38 o 
   3   1  11      380.31      301.28     16.41 o 
   4   1  11      126.32      147.00     11.13 o 
   5   1  11       94.24       80.20      8.65 o 
   6   1  11      716.86      745.11     22.17 o 
   7   1  11       96.17       82.84      8.70 o 
   8   1  11       21.82       15.23      4.52 o 
   9   1  11      186.87      157.51     10.56 o 
  10   1  11      807.93      890.61     25.64 o 
  11   1  11       74.01       76.60      9.09 o 
  12   1  11       14.06       20.24      6.30 o 
  13   1  11       29.15       29.05      6.86 o 
  14   1  11     1070.30     1079.17     30.67 o 
  15   1  11       70.90       82.90     10.03 o 
  16   1  11       64.89       63.52     10.81 o 
  17   1  11       16.22       16.26      8.07 o 
  18   1  11      650.37      672.69     34.24 o 
  19   1  11       31.84       44.48     12.45 o 
  20   1  11      100.10       93.53     14.62 o 
  21   1  11        6.73       38.29     18.90 o 
  22   1  11        7.38        9.68     10.29 o 
   1   2  11      110.51       95.82     10.44 o 
   2   2  11     1306.91     1253.44     34.27 o 
   3   2  11       23.60       21.39      6.49 o 
   4   2  11       44.74       46.13      8.28 o 
   5   2  11        2.25       -5.51      4.94 o 
   6   2  11        2.70       -0.66      5.76 o 
   7   2  11       78.00       57.72      9.34 o 
   8   2  11       33.04       19.28      6.27 o 
   9   2  11       97.52       84.29      9.52 o 
  10   2  11      447.29      460.15     22.30 o 
  11   2  11        0.02        8.37      5.84 o 
  12   2  11       52.29       58.49      8.86 o 
  13   2  11       46.46       33.53      7.83 o 
  14   2  11      996.79     1061.78     31.48 o 
  15   2  11       59.76       62.35      9.48 o 
  16   2  11       26.25       33.07      8.64 o 
  17   2  11       10.13       22.02      8.21 o 
  18   2  11      350.61      331.89     25.41 o 
  19   2  11       53.90       67.27     13.23 o 
  20   2  11       20.55       26.11     13.20 o 
   1   3  11      123.63      102.02     14.09 o 
   2   3  11      456.22      410.99     26.64 o 
   3   3  11        5.38       13.02      7.70 o 
   4   3  11       19.54       22.71      8.29 o 
   5   3  11       35.16       27.35      8.47 o 
   6   3  11       96.15       96.19     13.48 o 
   7   3  11        4.67       11.64      8.12 o 
   8   3  11       39.48       52.82     10.60 o 
   9   3  11       10.43       18.52      7.44 o 
  10   3  11       89.88       90.27     11.61 o 
  11   3  11        8.89        4.85      7.38 o 
  12   3  11       18.45       12.92      9.69 o 
  13   3  11       80.71       90.96     12.30 o 
  14   3  11      701.86      735.46     30.36 o 
  15   3  11       39.47       35.87     11.06 o 
  16   3  11        2.51       23.39      8.90 o 
  17   3  11       82.46       77.83     14.25 o 
   1   4  11       26.67       53.11     10.88 o 
   2   4  11      557.02      563.99     48.43 o 
   3   4  11       46.46       52.54     11.87 o 
   4   4  11       15.56       24.25      8.75 o 
   5   4  11        5.18        2.40      7.97 o 
   6   4  11       50.21       67.42     12.04 o 
   7   4  11       15.35       21.87     13.84 o 
   8   4  11       41.90       33.16     11.84 o 
   9   4  11        4.47        6.85     15.40 o 
  10   4  11       77.95       81.58     13.72 o 
  11   4  11       11.26        9.15      9.75 o 
  12   4  11       12.20       15.11     10.47 o 
   0   0  12     2112.94     2312.07     80.14 o 
   2   0  12     4340.94     4556.14     94.51 o 
   4   0  12     1795.74     1998.66     52.69 o 
   6   0  12     1908.40     2053.39     53.38 o 
   8   0  12      151.38      211.72     17.65 o 
  10   0  12     5657.66     5845.52    116.95 o 
  12   0  12      699.12      653.45     29.78 o 
  14   0  12     1078.13     1128.59     44.94 o 
  16   0  12      317.21      356.60     34.32 o 
  18   0  12      296.94      256.11     48.37 o 
  20   0  12      100.39       96.74     34.52 o 
   0   1  12      452.63      462.76     27.23 o 
   1   1  12       84.59       60.73      9.03 o 
   2   1  12     3491.99     3305.88     89.68 o 
   3   1  12       67.11       75.83      8.59 o 
   4   1  12      175.67      159.17     12.29 o 
   5   1  12      130.75      134.99     12.16 o 
   6   1  12       51.76       51.23      7.70 o 
   7   1  12       68.93       47.46      7.78 o 
   8   1  12       25.01       25.15      6.31 o 
   9   1  12      143.00      130.59     12.86 o 
  10   1  12     2631.30     2544.36     57.49 o 
  11   1  12        9.28       12.22      7.04 o 
  12   1  12      592.89      621.77     27.36 o 
  13   1  12       47.27       48.95     10.44 o 
  14   1  12      765.75      709.90     34.00 o 
  15   1  12       35.11       26.78      9.74 o 
  16   1  12      153.87      172.76     15.65 o 
  17   1  12       25.83       21.05      7.92 o 
  18   1  12      210.63      206.85     19.52 o 
  19   1  12        6.05       -0.11      8.99 o 
  20   1  12      269.78      292.66     27.31 o 
  21   1  12        9.48        0.43     10.14 o 
   0   2  12      962.76      833.36     48.58 o 
   1   2  12       58.61       57.12     10.15 o 
   2   2  12      782.09      703.35     26.59 o 
   3   2  12       77.49       50.73      8.49 o 
   4   2  12      154.19      165.86     14.75 o 
   5   2  12       44.18       37.89      8.28 o 
   6   2  12       19.30        7.13      6.11 o 
   7   2  12       65.28       53.59      9.33 o 
   8   2  12        2.54       11.94      6.58 o 
   9   2  12       75.96       79.36     10.93 o 
  10   2  12     1839.87     1771.13     51.06 o 
  11   2  12       53.79       46.69      9.34 o 
  12   2  12      758.80      808.22     31.69 o 
  13   2  12       36.22       35.27      9.62 o 
  14   2  12      350.65      347.27     25.05 o 
  15   2  12       64.66       92.88     17.57 o 
  16   2  12      212.21      223.67     23.11 o 
  17   2  12        6.87       10.12      8.50 o 
  18   2  12       79.43       79.87     13.65 o 
  19   2  12       33.00       44.54     13.74 o 
   0   3  12      479.96      570.21     44.84 o 
   1   3  12       72.96       96.93     13.59 o 
   2   3  12     1387.96     1257.87     44.04 o 
   3   3  12      116.21      155.59     17.31 o 
   4   3  12      209.87      213.88     20.54 o 
   5   3  12       90.19      102.84     14.06 o 
   6   3  12      145.93      200.34     29.00 o 
   7   3  12        9.60       22.62      8.79 o 
   8   3  12       53.85       72.63     12.81 o 
   9   3  12       72.78       89.05     13.23 o 
  10   3  12     1370.59     1451.76     78.06 o 
  11   3  12       29.16       40.25     10.93 o 
  12   3  12      304.83      349.15     32.16 o 
  13   3  12       31.56       27.44     12.70 o 
  14   3  12      237.94      238.48     32.91 o 
  15   3  12      112.43      102.60     15.79 o 
  16   3  12      176.58      202.55     21.25 o 
   0   4  12      355.69      394.03     40.48 o 
   1   4  12       51.05       89.64     14.39 o 
   2   4  12      710.47      736.21     38.22 o 
   3   4  12       15.44       22.98     10.01 o 
   4   4  12       19.80        7.47      9.61 o 
   5   4  12       15.50       20.65     10.65 o 
   6   4  12       68.20       92.31     14.50 o 
   7   4  12        4.16        7.18      9.44 o 
   8   4  12       47.61      100.53     13.89 o 
   9   4  12       20.11       27.00     15.61 o 
  10   4  12      697.43      750.57     39.86 o 
   2   0  13       24.25       46.54      9.31 o 
   4   0  13      262.13      220.27     18.79 o 
   6   0  13      343.91      427.50     24.87 o 
   8   0  13     2025.64     2233.44     58.53 o 
  10   0  13       14.08       16.93      8.15 o 
  12   0  13        3.72       -9.42      8.59 o 
  14   0  13        4.27       21.45     10.41 o 
  16   0  13       40.62       70.76     17.87 o 
  18   0  13      139.05      109.18     34.88 o 
  20   0  13     1083.92     1147.80    101.69 o 
   1   1  13       86.73       75.93      8.70 o 
   2   1  13      410.25      436.35     19.69 o 
   3   1  13        7.51       20.78      6.08 o 
   4   1  13      715.11      733.61     24.57 o 
   5   1  13       97.57       97.81     10.00 o 
   6   1  13       18.99       23.01      6.48 o 
   7   1  13      104.93       69.87     10.53 o 
   8   1  13     1823.93     1809.21     46.88 o 
   9   1  13       37.27       40.93      9.63 o 
  10   1  13      386.22      398.63     23.07 o 
  11   1  13       49.59       55.81     10.28 o 
  12   1  13      129.05      111.35     13.45 o 
  13   1  13        7.45       25.77      9.36 o 
  14   1  13        4.06       14.85      9.21 o 
  15   1  13       25.33       35.13     10.34 o 
  16   1  13       15.76       20.57     15.48 o 
  17   1  13       27.89       22.31     10.56 o 
  18   1  13      143.21      180.79     28.42 o 
  19   1  13        7.75       19.32     15.84 o 
   1   2  13       35.51       37.73      9.65 o 
   2   2  13        2.36        6.61      6.83 o 
   3   2  13        1.60        3.38      7.59 o 
   4   2  13      456.36      476.26     24.70 o 
   5   2  13       46.00       40.94      8.61 o 
   6   2  13       72.62       60.85     10.14 o 
   7   2  13       36.11       33.40      8.43 o 
   8   2  13      755.38      716.13     30.30 o 
   9   2  13        0.94        9.22      7.69 o 
  10   2  13      260.25      313.87     21.44 o 
  11   2  13       45.39       64.78     10.66 o 
  12   2  13      220.77      252.28     19.69 o 
  13   2  13       30.40       34.33     10.57 o 
  14   2  13        6.54       18.47      9.52 o 
  15   2  13        3.88        3.12      9.99 o 
  16   2  13       26.35       53.63     12.04 o 
  17   2  13       36.25        3.64      9.94 o 
  18   2  13      107.46      118.85     19.58 o 
   1   3  13       28.08       22.70      9.29 o 
   2   3  13       13.71       12.01      8.51 o 
   3   3  13       70.88      104.32     14.50 o 
   4   3  13      290.23      273.15     23.36 o 
   5   3  13        8.01        0.43      7.83 o 
   6   3  13        9.40       15.67      8.48 o 
   7   3  13       29.94       37.52     10.31 o 
   8   3  13      574.83      598.78     41.78 o 
   9   3  13       76.25       86.28     14.29 o 
  10   3  13       16.79        7.48      9.62 o 
  11   3  13       31.00       40.87     11.07 o 
  12   3  13       99.57      108.50     15.68 o 
  13   3  13       16.36       15.66     11.96 o 
  14   3  13        1.15       27.34     13.02 o 
   1   4  13       73.37       94.08     15.39 o 
   2   4  13       64.98      107.74     15.22 o 
   3   4  13       33.94       27.57     10.98 o 
   4   4  13      130.12      113.12     16.36 o 
   5   4  13       23.76       24.64     11.30 o 
   6   4  13        4.95       22.48     11.47 o 
   0   0  14      226.71      219.33     27.31 o 
   2   0  14     1321.96     1286.74     41.91 o 
   4   0  14      474.91      439.64     26.88 o 
   6   0  14      787.52      872.91     34.87 o 
   8   0  14      391.66      352.27     23.96 o 
  10   0  14     1431.61     1363.21     44.55 o 
  12   0  14      321.32      357.82     29.09 o 
  14   0  14      107.80      114.23     17.14 o 
  16   0  14     1091.89      878.81     86.18 o 
  18   0  14        8.18        6.92     23.30 o 
   0   1  14      151.69      149.56     17.87 o 
   1   1  14       48.82       48.27      7.91 o 
   2   1  14      739.74      776.01     26.23 o 
   3   1  14       71.96       76.68      9.59 o 
   4   1  14      878.47      894.76     27.84 o 
   5   1  14       17.35       16.93      6.91 o 
   6   1  14       28.64       28.79      8.08 o 
   7   1  14      113.20      103.89     12.66 o 
   8   1  14      700.00      690.62     33.96 o 
   9   1  14       31.65       29.50      8.43 o 
  10   1  14     2061.85     2113.24     53.11 o 
  11   1  14       33.44       34.51      9.53 o 
  12   1  14      164.80      163.20     16.12 o 
  13   1  14       14.77       15.14     14.59 o 
  14   1  14      194.98      204.40     24.24 o 
  15   1  14       24.52       25.29     12.06 o 
  16   1  14      764.30      677.97     36.77 o 
  17   1  14       11.14       23.79     11.16 o 
  18   1  14        1.40       -7.78     11.18 o 
   0   2  14      236.90      229.72     30.42 o 
   1   2  14       34.94       36.30     10.19 o 
   2   2  14     1033.67      910.00     38.74 o 
   3   2  14       32.90       36.08     21.93 o 
   4   2  14     1328.51     1314.29     45.71 o 
   5   2  14       24.06       24.06      8.80 o 
   6   2  14      175.48      168.59     15.70 o 
   7   2  14        6.01        5.54      7.31 o 
   8   2  14      623.35      650.33     29.95 o 
   9   2  14       39.08       27.17      9.34 o 
  10   2  14     1350.33     1382.38     42.03 o 
  11   2  14       23.69       29.86      9.46 o 
  12   2  14      272.28      314.71     22.37 o 
  13   2  14       31.85       46.26     13.07 o 
  14   2  14      105.39      130.11     17.47 o 
  15   2  14       21.71       27.83     10.92 o 
  16   2  14      445.95      435.18     31.05 o 
   0   3  14      274.36      342.85     37.21 o 
   1   3  14       28.20       32.33     10.18 o 
   2   3  14      201.76      182.20     19.49 o 
   3   3  14       89.55       90.16     14.32 o 
   4   3  14      619.23      612.85     35.15 o 
   5   3  14        8.19        0.87      8.09 o 
   6   3  14      189.65      238.46     23.84 o 
   7   3  14       27.75       56.49     16.52 o 
   8   3  14      257.65      302.95     25.61 o 
   9   3  14       85.74       64.36     13.61 o 
  10   3  14      559.34      495.97     33.05 o 
  11   3  14       30.50       27.15     11.11 o 
  12   3  14      230.31      298.76     29.35 o 
   2   0  15      280.72      271.34     22.00 o 
   4   0  15       42.76       46.86     10.57 o 
   6   0  15       35.23       42.33     13.28 o 
   8   0  15      382.54      417.78     36.83 o 
  10   0  15      163.27      259.40     22.17 o 
  12   0  15       20.05        5.82     10.64 o 
  14   0  15      694.65      675.12     75.21 o 
  16   0  15       18.04       10.77     21.13 o 
   1   1  15       14.36       17.89      6.77 o 
   2   1  15      816.48      816.48     27.99 o 
   3   1  15       37.01       26.05      7.59 o 
   4   1  15      240.81      268.23     19.81 o 
   5   1  15        3.26       -0.54      7.32 o 
   6   1  15        6.67        6.74      7.14 o 
   7   1  15       36.80       61.07     10.70 o 
   8   1  15      665.57      688.18     30.81 o 
   9   1  15       21.70       27.48      9.25 o 
  10   1  15       13.11        9.40      7.78 o 
  11   1  15        0.43        9.07      8.15 o 
  12   1  15       15.92       15.09      9.30 o 
  13   1  15       57.82       60.75     12.66 o 
  14   1  15      618.19      604.55     35.05 o 
  15   1  15        7.78        5.44     10.66 o 
  16   1  15        3.87       -3.01     11.01 o 
   1   2  15       31.24       24.72     13.27 o 
   2   2  15      328.77      354.20     27.00 o 
   3   2  15       71.94       68.21     12.86 o 
   4   2  15      122.60      122.58     18.82 o 
   5   2  15       21.70       31.45     10.16 o 
   6   2  15       10.04       12.69      8.72 o 
   7   2  15       11.96       11.16      9.42 o 
   8   2  15      376.48      444.75     33.92 o 
   9   2  15       33.96       34.89      9.42 o 
  10   2  15       28.56       59.04     12.87 o 
  11   2  15       63.44       58.46     11.51 o 
  12   2  15        9.07       19.73     10.55 o 
  13   2  15        5.96       15.17     10.63 o 
   1   3  15       54.94       47.55     12.13 o 
   2   3  15      390.85      380.98     29.09 o 
   3   3  15       24.14       24.42     11.83 o 
   4   3  15       58.02       68.63     13.70 o 
   5   3  15       18.29       19.50     12.10 o 
   6   3  15        4.94       -7.61      9.18 o 
   7   3  15       18.95       -0.31     12.39 o 
   8   3  15      143.08      154.85     19.98 o 
   0   0  16       28.22        9.52     11.08 o 
   2   0  16      167.36      132.34     16.83 o 
   4   0  16     2104.18     1901.61     57.02 o 
   6   0  16      219.44      212.88     20.76 o 
   8   0  16      917.33      887.49     38.17 o 
  10   0  16       16.85       17.94     12.94 o 
  12   0  16        7.57       14.71     20.27 o 
  14   0  16       26.47       67.22     27.39 o 
   0   1  16       14.65       21.93      9.85 o 
   1   1  16        4.67       10.43      6.59 o 
   2   1  16      133.42      164.63     16.24 o 
   3   1  16       11.66       23.41      8.52 o 
   4   1  16     1751.85     1599.06     50.95 o 
   5   1  16       12.87       18.75      8.59 o 
   6   1  16      262.77      268.99     20.97 o 
   7   1  16       31.46       26.44      8.98 o 
   8   1  16      816.98      802.29     34.56 o 
   9   1  16       22.15        8.51      8.08 o 
  10   1  16       91.77       68.49     13.34 o 
  11   1  16        7.03       24.45      9.82 o 
  12   1  16       20.56       12.95     10.52 o 
  13   1  16       14.31       19.55     11.42 o 
   0   2  16       15.93       14.96     12.73 o 
   1   2  16       67.76       51.18     12.21 o 
   2   2  16       90.01       90.48     15.15 o 
   3   2  16      119.66      131.89     17.93 o 
   4   2  16     1919.22     1939.16     61.37 o 
   5   2  16       14.73       16.89     10.01 o 
   6   2  16       34.09       45.14     12.08 o 
   7   2  16       17.55       13.31     10.68 o 
   8   2  16      611.83      568.41     61.41 o 
   9   2  16       42.10       75.56     13.63 o 
  10   2  16       10.18       13.15     10.32 o 
  11   2  16       40.34       67.98     12.20 o 
   0   3  16       18.77       30.89     16.45 o 
   1   3  16       21.32       42.26     11.96 o 
   2   3  16       31.51       51.18     12.54 o 
   2   0  17      492.56      510.17     31.12 o 
   4   0  17      105.08      127.34     17.00 o 
   6   0  17        1.70       20.36      9.66 o 
   8   0  17      182.86      211.57     24.56 o 
  10   0  17       69.42       60.34     20.08 o 
   1   1  17        4.03        8.19      9.61 o 
   2   1  17      339.54      327.01     23.40 o 
   3   1  17       34.83       35.99      9.78 o 
   4   1  17       84.19       81.51     12.74 o 
   5   1  17       23.09       22.21      9.53 o 
   6   1  17       44.93       38.72     10.78 o 
   7   1  17       35.61       48.31     10.26 o 
   8   1  17       67.84       54.40     11.68 o 
   9   1  17       55.09       60.08     12.23 o 
  10   1  17       54.23       68.69     13.36 o 
   1   2  17       74.30       46.12     15.82 o 
   2   2  17      464.96      465.23     32.58 o 
   3   2  17       18.49       26.74     10.50 o 
   4   2  17       46.05       39.71     11.90 o 
   5   2  17       34.98       17.49     11.91 o 
   6   2  17        5.14       16.56     11.73 o 
   0   0  18       12.52       15.13     20.32 o 
   2   0  18     1557.66     1519.17     60.72 o 
   4   0  18      362.57      371.33     28.65 o 
   6   0  18      301.28      393.69     33.98 o 
   0   1  18       30.29       36.86     15.77 o 
   1   1  18       10.21       19.88     10.18 o 
   2   1  18     1315.04     1266.82     48.34 o 
   3   1  18       30.76       40.62     11.91 o 
   4   1  18      542.07      581.24     31.15 o 
   5   1  18       28.90       35.38     10.42 o 
                                                 
